# Supplementary material for: Phagosomal RNA sensing through TLR8 controls susceptibility to tuberculosis
Source: Cell Rep. Author manuscript; Available in PMC 2025 Nov 18. (PMC7618372; doi:10.1016/j.celrep.2025.115657)
Supplement: Supplementary Material [file EMS209620-supplement-Supplementary_Material.zip]

Archive with 4 entries (4 files):
- 1-s2.0-S2211124725004280-mmc3.xlsx
- 1-s2.0-S2211124725004280-mmc1.pdf
- 1-s2.0-S2211124725004280-mmc2.xlsx
- 1-s2.0-S2211124725004280-mmc4.pdf
