# Supplementary material for: Phagosomal RNA sensing through TLR8 controls susceptibility to tuberculosis
Source: Cell Rep. Author manuscript; Available in PMC 2025 Nov 18. (PMC7618372; doi:10.1016/j.celrep.2025.115657)
Supplement: Supplementary Material [file EMS209620-supplement-Supplementary_Material.zip › 1-s2.0-S2211124725004280-mmc2.xlsx]

## Sheet: Sheet1
TABLE 1
Gene	Gene Name	HGNC ID	Location	FC	pvalue	-Log10(pvalue)
RHEX	regulator of hemoglobinization and erythroid cell expansion	HGNC:25341	1q32.1	399.875	2.44654e-05	4.61145
SLC4A11	solute carrier family 4 member 11	HGNC:16438	20p13	395.377	2.44654e-05	4.61145
CFAP47	cilia and flagella associated protein 47	HGNC:26708	Xp21.1	294.677	2.44654e-05	4.61145
VAMP5	vesicle associated membrane protein 5	HGNC:12646	2p11.2	250.882	4.89309e-05	4.31042
NUMA1	nuclear mitotic apparatus protein 1	HGNC:8059	11q13.4	241.689	7.33963e-05	4.13433
GRIP1	glutamate receptor interacting protein 1	HGNC:18708	12q14.3	241.58	9.78617e-05	4.00939
KDF1	keratinocyte differentiation factor 1	HGNC:26624	1p36.11	225.513	9.78617e-05	4.00939
ZNF395	zinc finger protein 395	HGNC:18737	8p21.1	212.445	0.000122327	3.91248
BOC	BOC cell adhesion associated, oncogene regulated	HGNC:17173	3q13.2	180.573	0.000171258	3.76635
MYCN	MYCN proto-oncogene, bHLH transcription factor	HGNC:7559	2p24.3	166.371	0.000293585	3.53227
PTCHD3	patched domain containing 3	HGNC:24776	10p12.1	162.478	0.000342516	3.46532
CISD3	CDGSH iron sulfur domain 3	HGNC:27578	17q12	162.18	0.000366981	3.43536
CYP2W1	cytochrome P450 family 2 subfamily W member 1	HGNC:20243	7p22.3	145.464	0.000366981	3.43536
RANBP6	RAN binding protein 6	HGNC:9851	9p24.1	135.654	0.000538239	3.26902
CORO1C	coronin 1C	HGNC:2254	12q24.11	134.944	0.000758428	3.12009
PLS1	plastin 1	HGNC:9090	3q23	130.764	0.000758428	3.12009
MTCH1	mitochondrial carrier 1	HGNC:17586	6p21.2	122.406	0.000758428	3.12009
ARL8B	ADP ribosylation factor like GTPase 8B	HGNC:25564	3p26.1	119.761	0.000978617	3.00939
THEM6	thioesterase superfamily member 6	HGNC:29656	8q24.3	118.622	0.00102755	2.9882
SIN3B	SIN3 transcription regulator family member B	HGNC:19354	19p13.11	115.675	0.00105201	2.97798
FAM222A	family with sequence similarity 222 member A	HGNC:25915	12q24.11	113.205	0.00107648	2.96799
COG7	component of oligomeric golgi complex 7	HGNC:18622	16p12.2	108.777	0.00112541	2.94869
AMN	amnion associated transmembrane protein	HGNC:14604	14q32.32	108.362	0.00122327	2.91248
SETD1A	SET domain containing 1A, histone lysine methyltransferase	HGNC:29010	16p11.2	102.433	0.00122327	2.91248
C1QTNF8	C1q and TNF related 8	HGNC:31374	16p13.3	101.93	0.0013456	2.87108
GPR37L1	G protein-coupled receptor 37 like 1	HGNC:14923	1q32.1	97.074	0.0013456	2.87108
PCYT1B	phosphate cytidylyltransferase 1, choline, beta	HGNC:8755	Xp22.11	95.3246	0.00149239	2.82612
TDRD12	tudor domain containing 12	HGNC:25044	19q13.11	92.3893	0.00156579	2.80527
SH3BP2	SH3 domain binding protein 2	HGNC:10825	4p16.3	92.1941	0.00161472	2.7919
EMC7	ER membrane protein complex subunit 7	HGNC:24301	15q14	91.6778	0.00163918	2.78537
ACSM3	acyl-CoA synthetase medium chain family member 3	HGNC:10522	16p12.3	91.5704	0.00163918	2.78537
PPM1D	protein phosphatase, Mg2+/Mn2+ dependent 1D	HGNC:9277	17q23.3	90.3661	0.00163918	2.78537
ELMO2	engulfment and cell motility 2	HGNC:17233	20q13.12	88.671	0.00163918	2.78537
DHCR24	24-dehydrocholesterol reductase	HGNC:2859	1p32.3	87.4056	0.00168811	2.7726
PAQR9	progestin and adipoQ receptor family member 9	HGNC:30131	3q23	86.8451	0.00171258	2.76635
MDM2	MDM2 proto-oncogene	HGNC:6973	12q15	86.6512	0.00176151	2.75411
FAM180B	family with sequence similarity 180 member B	HGNC:34451	11p11.2	86.3147	0.00178598	2.74812
ROBO3	roundabout guidance receptor 3	HGNC:13433	11q24.2	82.555	0.00185937	2.73063
FBXO28	F-box protein 28	HGNC:29046	1q42.11	82.1904	0.00203063	2.69237
PTGES2	prostaglandin E synthase 2	HGNC:17822	9q34.11	81.5855	0.00203063	2.69237
BCL6B	BCL6B transcription repressor	HGNC:1002	17p13.1	77.2014	0.00207956	2.68203
SPOCK1	SPARC (osteonectin), cwcv and kazal like domains proteoglycan 1	HGNC:11251	5q31.2	74.4075	0.00227529	2.64296
GGT6	gamma-glutamyltransferase 6	HGNC:26891	17p13.2	73.7748	0.00239761	2.62022
SLC12A2	solute carrier family 12 member 2	HGNC:10911	5q23.3	70.9666	0.00242208	2.61581
NSUN5	NOP2/Sun RNA methyltransferase 5	HGNC:16385	7q11.23	70.1229	0.00276459	2.55837
SLC38A5	solute carrier family 38 member 5	HGNC:18070	Xp11.23	68.9704	0.00278906	2.55454
FAM83C	family with sequence similarity 83 member C	HGNC:16121	20q11.22	65.1782	0.00288692	2.53957
TXNDC2	thioredoxin domain containing 2	HGNC:16470	18p11.31-p11.2	64.6211	0.00315604	2.50086
SLIT1	slit guidance ligand 1	HGNC:11085	10q24.1	63.4122	0.00320497	2.49418
ALDH18A1	aldehyde dehydrogenase 18 family member A1	HGNC:9722	10q24.1	63.3629	0.00327837	2.48434
LINC01465	long intergenic non-protein coding RNA 1465	HGNC:26364	12q14.1	63.2178	0.00327837	2.48434
FAM117B	family with sequence similarity 117 member B	HGNC:14440	2q33.2	62.504	0.00327837	2.48434
PDGFRA	platelet derived growth factor receptor alpha	HGNC:8803	4q12	58.9746	0.0033273	2.47791
CAVIN4	caveolae associated protein 4	HGNC:33742	9q31.1	58.0084	0.00386554	2.41279
MMP25	matrix metallopeptidase 25	HGNC:14246	16p13.3	57.1545	0.0040368	2.39396
ZC3H7B	zinc finger CCCH-type containing 7B	HGNC:30869	22q13.2	56.8834	0.00408573	2.38873
SOX18	SRY-box transcription factor 18	HGNC:11194	20q13.33	56.2597	0.00411019	2.38614
VWF	von Willebrand factor	HGNC:12726	12p13.31	55.7596	0.00418359	2.37845
PNLIPRP2	pancreatic lipase related protein 2 (gene/pseudogene)	HGNC:9157	10q25.3	54.9309	0.00428145	2.36841
CA1	carbonic anhydrase 1	HGNC:1368	8q21.2	53.8576	0.00450164	2.34663
CCP110	centriolar coiled-coil protein 110	HGNC:24342	16p12.3	53.7827	0.00464843	2.33269
RPRD1B	regulation of nuclear pre-mRNA domain containing 1B	HGNC:16209	20q11.23	53.1778	0.00464843	2.33269
LCMT1	leucine carboxyl methyltransferase 1	HGNC:17557	16p12.1	52.092	0.00474629	2.32365
ANKLE2	ankyrin repeat and LEM domain containing 2	HGNC:29101	12q24.33	51.7045	0.00484416	2.31478
ABCD4	ATP binding cassette subfamily D member 4	HGNC:68	14q24.3	51.323	0.00499095	2.30182
EFEMP1	EGF containing fibulin extracellular matrix protein 1	HGNC:3218	2p16.1	50.8231	0.00501541	2.29969
MUS81	MUS81 structure-specific endonuclease subunit	HGNC:29814	11q13	50.6838	0.00508881	2.29338
SPATA22	spermatogenesis associated 22	HGNC:30705	17p13.2	50.5862	0.00508881	2.29338
KIF6	kinesin family member 6	HGNC:21202	6p21.2	49.1364	0.00508881	2.29338
CATSPERG	cation channel sperm associated auxiliary subunit gamma	HGNC:25243	19q13.2	48.3467	0.0052356	2.28103
KRT1	keratin 1	HGNC:6412	12q13.13	48.1074	0.00535793	2.271
TSHZ1	teashirt zinc finger homeobox 1	HGNC:10669	18q22.3	47.3347	0.00538239	2.26902
TMEM37	transmembrane protein 37	HGNC:18216	2q14.2	46.9893	0.00543133	2.26509
SPATA2	spermatogenesis associated 2	HGNC:14681	20q13.13	46.4573	0.00550472	2.25926
PKD2L2	polycystin 2 like 2, transient receptor potential cation channel	HGNC:9012	5q31.2	44.7586	0.00557812	2.25351
SOX15	SRY-box transcription factor 15	HGNC:11196	17p13.1	44.3461	0.0059451	2.22584
CHRNA1	cholinergic receptor nicotinic alpha 1 subunit	HGNC:1955	2q31.1	44.2213	0.00599403	2.22228
RNF175	ring finger protein 175	HGNC:27735	4q31.3	44.1427	0.00599403	2.22228
TENT4A	terminal nucleotidyltransferase 4A	HGNC:16705	5p15.31	44.0638	0.00599403	2.22228
NTMT1	N-terminal Xaa-Pro-Lys N-methyltransferase 1	HGNC:23373	9q34.11	43.6922	0.00599403	2.22228
ALDH1A1	aldehyde dehydrogenase 1 family member A1	HGNC:402	9q21.13	42.9336	0.00606743	2.217
NUP54	nucleoporin 54	HGNC:17359	4q21.1	42.7623	0.00616529	2.21005
DSP	desmoplakin	HGNC:3052	6p24.3	42.3917	0.00616529	2.21005
MAEL	maelstrom spermatogenic transposon silencer	HGNC:25929	1q24.1	42.3844	0.00621422	2.20661
MSTN	myostatin	HGNC:4223	2q32.2	42.1473	0.00621422	2.20661
FAM218A	family with sequence similarity 218 member A	HGNC:26466	4q32.3	41.3342	0.00631208	2.19983
GPRASP2	G protein-coupled receptor associated sorting protein 2	HGNC:25169	Xq22.1	40.8457	0.00640994	2.19315
ACSL1	acyl-CoA synthetase long chain family member 1	HGNC:3569	4q35.1	40.5707	0.00643441	2.19149
DEPDC7	DEP domain containing 7	HGNC:29899	11p13	40.4981	0.00648334	2.1882
TOM1L2	target of myb1 like 2 membrane trafficking protein	HGNC:11984	17p11.2	39.8215	0.00648334	2.1882
SERPINB2	serpin family B member 2	HGNC:8584	18q21.33-q22.1	39.7082	0.00667906	2.17528
GPC4	glypican 4	HGNC:4452	Xq26.2	38.4372	0.00672799	2.17211
MAP3K19	mitogen-activated protein kinase kinase kinase 19	HGNC:26249	2q21.3	38.1653	0.00677692	2.16897
MRPL3	mitochondrial ribosomal protein L3	HGNC:10379	3q22.1	38.0631	0.00687479	2.16274
CREB1	cAMP responsive element binding protein 1	HGNC:2345	2q33.3	37.9332	0.00692372	2.15966
RABEPK	Rab9 effector protein with kelch motifs	HGNC:16896	9q33.3	36.0092	0.00694818	2.15813
TAOK3	TAO kinase 3	HGNC:18133	12q24.23	35.6344	0.00746196	2.12715
ECE1	endothelin converting enzyme 1	HGNC:3146	1p36.12	35.2827	0.00751089	2.12431
PLG	plasminogen	HGNC:9071	6q26	34.8167	0.00760875	2.11869
FBLN5	fibulin 5	HGNC:3602	14q32.12	34.3801	0.00768215	2.11452
PADI1	peptidyl arginine deiminase 1	HGNC:18367	1p36.13	34.364	0.00775554	2.11039
PENK	proenkephalin	HGNC:8831	8q12.1	34.1912	0.00775554	2.11039
NME4	NME/NM23 nucleoside diphosphate kinase 4	HGNC:7852	16p13.3	33.5844	0.00782894	2.1063
ABTB1	ankyrin repeat and BTB domain containing 1	HGNC:18275	3q21.3	32.8972	0.00804913	2.09425
CA6	carbonic anhydrase 6	HGNC:1380	1p36.23	32.5989	0.00839164	2.07615
ADCY6	adenylate cyclase 6	HGNC:237	12q13.12	32.2577	0.00844057	2.07363
PGAP6	post-glycosylphosphatidylinositol attachment to proteins 6	HGNC:17205	16p13.3	32.2564	0.00858737	2.06614
ABCA6	ATP binding cassette subfamily A member 6	HGNC:36	17q24.2-q24.3	32.2413	0.00858737	2.06614
EPHB3	EPH receptor B3	HGNC:3394	3q27.1	32.2055	0.00858737	2.06614
HOXD1	homeobox D1	HGNC:5132	2q31.1	31.5038	0.00861183	2.0649
CXCL16	C-X-C motif chemokine ligand 16	HGNC:16642	17p13.2	31.4678	0.00875862	2.05756
TET2	tet methylcytosine dioxygenase 2	HGNC:25941	4q24	31.1249	0.00878309	2.05635
TFG	trafficking from ER to golgi regulator	HGNC:11758	3q12.2	30.9019	0.00890542	2.05035
OR5A2	olfactory receptor family 5 subfamily A member 2	HGNC:15249	11q12.1	30.777	0.00895435	2.04797
SPINK1	serine peptidase inhibitor Kazal type 1	HGNC:11244	5q32	30.712	0.00900328	2.0456
TNIP2	TNFAIP3 interacting protein 2	HGNC:19118	4p16.3	30.0376	0.00905221	2.04325
TBCEL	tubulin folding cofactor E like	HGNC:28115	11q23.3	29.9464	0.00929686	2.03166
ZBTB2	zinc finger and BTB domain containing 2	HGNC:20868	6q25.1	29.8208	0.00932133	2.03052
CTSH	cathepsin H	HGNC:2535	15q25.1	29.5704	0.00934579	2.02938
DAND5	DAN domain BMP antagonist family member 5	HGNC:26780	19p13.13	28.6499	0.00934579	2.02938
PPP2R5A	protein phosphatase 2 regulatory subunit B'alpha	HGNC:9309	1q32.3	28.4973	0.00949259	2.02262
PLTP	phospholipid transfer protein	HGNC:9093	20q13.12	27.0952	0.00951705	2.0215
DTNB	dystrobrevin beta	HGNC:3058	2p23.3	26.8487	0.0099819	2.00079
ALKBH3	alkB homolog 3, alpha-ketoglutarate dependent dioxygenase	HGNC:30141	11p11.2	26.7266	0.0101776	1.99235
SPZ1	spermatogenic leucine zipper 1	HGNC:30721	5q14.1	26.633	0.0101776	1.99235
PLIN2	perilipin 2	HGNC:248	9p22.1	26.3457	0.0101776	1.99235
RAB33A	RAB33A, member RAS oncogene family	HGNC:9773	Xq26.1	25.7421	0.0103244	1.98613
GRIA3	glutamate ionotropic receptor AMPA type subunit 3	HGNC:4573	Xq25	25.4744	0.0106425	1.97296
CPT1B	carnitine palmitoyltransferase 1B	HGNC:2329	22q13.33	24.7055	0.0106914	1.97097
LARP4B	La ribonucleoprotein 4B	HGNC:28987	10p15.3	24.6462	0.0110584	1.95631
FGF13	fibroblast growth factor 13	HGNC:3670	Xq26.3-q27.1	24.3835	0.0110584	1.95631
GLP2R	glucagon like peptide 2 receptor	HGNC:4325	17p13.1	24.3	0.0111562	1.95248
ACVR2B	activin A receptor type 2B	HGNC:174	3p22.2	24.2271	0.0112052	1.95058
VSIR	V-set immunoregulatory receptor	HGNC:30085	10q22.1	24.1884	0.0112541	1.94869
DGLUCY	D-glutamate cyclase	HGNC:20498	14q32.11	24.1656	0.0112541	1.94869
C2orf78	chromosome 2 open reading frame 78	HGNC:34349	2p13.1	24.0737	0.0112786	1.94775
CD5L	CD5 molecule like	HGNC:1690	1q23.1	23.4972	0.0113275	1.94587
THEG	theg spermatid protein	HGNC:13706	19p13.3	23.1764	0.01167	1.93293
AKAP10	A-kinase anchoring protein 10	HGNC:368	17p11.2	23.1472	0.0118168	1.9275
ZNF398	zinc finger protein 398	HGNC:18373	7q35	22.8307	0.0118902	1.92481
FLI1	Fli-1 proto-oncogene, ETS transcription factor	HGNC:3749	11q24.3	22.8304	0.0120859	1.91772
WDR45B	WD repeat domain 45B	HGNC:25072	17q25.3	22.7197	0.0120859	1.91772
RASAL2	RAS protein activator like 2	HGNC:9874	1q25.2	22.6105	0.0121593	1.91509
INSC	INSC spindle orientation adaptor protein	HGNC:33116	11p15.2	22.5857	0.0121838	1.91422
CLEC4A	C-type lectin domain family 4 member A	HGNC:13257	12p13.31	22.5016	0.0121838	1.91422
MYO16	myosin XVI	HGNC:29822	13q33.3	22.4747	0.0122082	1.91335
IQGAP2	IQ motif containing GTPase activating protein 2	HGNC:6111	5q13.3	22.2626	0.0122082	1.91335
LETM1	leucine zipper and EF-hand containing transmembrane protein 1	HGNC:6556	4p16.3	21.9304	0.0122816	1.91074
AP5B1	adaptor related protein complex 5 subunit beta 1	HGNC:25104	11q13.1	21.4345	0.0124284	1.90558
KIF6	kinesin family member 6	HGNC:21202	6p21.2	21.3323	0.0127465	1.89461
BLVRB	biliverdin reductase B	HGNC:1063	19q13.2	21.3222	0.0128444	1.89129
NEGR1	neuronal growth regulator 1	HGNC:17302	1p31.1	21.3016	0.0128444	1.89129
ACVR2B	activin A receptor type 2B	HGNC:174	3p22.2	21.2489	0.0128444	1.89129
DOCK6	dedicator of cytokinesis 6	HGNC:19189	19p13.2	21.1255	0.0128688	1.89046
EZH1	enhancer of zeste 1 polycomb repressive complex 2 subunit	HGNC:3526	17q21.2	21.0332	0.0128933	1.88964
SH3GLB1	SH3 domain containing GRB2 like, endophilin B1	HGNC:10833	1p22.3	20.9744	0.0129422	1.88799
FAM118B	family with sequence similarity 118 member B	HGNC:26110	11q24.2	20.0405	0.0130156	1.88554
FAM171A1	family with sequence similarity 171 member A1	HGNC:23522	10p13	20.0203	0.0135294	1.86872
ZBTB40	zinc finger and BTB domain containing 40	HGNC:29045	1p36.12	19.9388	0.0135294	1.86872
TRUB1	TruB pseudouridine synthase family member 1	HGNC:16060	10q25.3	19.5909	0.0136028	1.86637
QPRT	quinolinate phosphoribosyltransferase	HGNC:9755	16p11.2	19.4874	0.0137496	1.86171
ARAP2	ArfGAP with RhoGAP domain, ankyrin repeat and PH domain 2	HGNC:16924	4p14	19.426	0.013823	1.8594
STMP1	short transmembrane mitochondrial protein 1	HGNC:41909	7q33	18.9467	0.0138719	1.85786
FTH1	ferritin heavy chain 1	HGNC:3976	11q12.3	18.7156	0.0141166	1.85027
CCNC	cyclin C	HGNC:1581	6q16.2	18.6415	0.0142878	1.84503
TBX20	T-box transcription factor 20	HGNC:11598	7p14.2	18.4925	0.0143367	1.84355
BROX	BRO1 domain and CAAX motif containing	HGNC:26512	1q41	18.3806	0.0144101	1.84133
SFXN4	sideroflexin 4	HGNC:16088	10q26.11	18.3298	0.0144835	1.83913
RIC8B	RIC8 guanine nucleotide exchange factor B	HGNC:25555	12q23.3	18.3121	0.0144835	1.83913
SMIM19	small integral membrane protein 19	HGNC:25166	8p11.21	18.2695	0.0145569	1.83693
DUS1L	dihydrouridine synthase 1 like	HGNC:30086	17q25.3	18.1955	0.0146059	1.83547
KLHL18	kelch like family member 18	HGNC:29120	3p21.31	18.167	0.0146548	1.83402
TG	thyroglobulin	HGNC:11764	8q24.22	18.0781	0.0146548	1.83402
CAMKMT	calmodulin-lysine N-methyltransferase	HGNC:26276	2p21	18.0256	0.0147527	1.83113
TSGA10	testis specific 10	HGNC:14927	2q11.2	17.9647	0.0148016	1.82969
RUSC2	RUN and SH3 domain containing 2	HGNC:23625	9p13.3	17.9116	0.014875	1.82754
DMD	dystrophin	HGNC:2928	Xp21.2-p21.1	17.8525	0.014875	1.82754
FOXS1	forkhead box S1	HGNC:3735	20q11.21	17.8429	0.0148994	1.82683
ZNF821	zinc finger protein 821	HGNC:28043	16q22.2	17.7511	0.0149239	1.82612
PSPN	persephin	HGNC:9579	19p13.3	17.6617	0.0149484	1.82541
FBXO32	F-box protein 32	HGNC:16731	8q24.13	17.62	0.0150707	1.82187
GLRA4	glycine receptor alpha 4 (pseudogene)	HGNC:31715	Xq22.2	17.5191	0.0151441	1.81976
DDB2	damage specific DNA binding protein 2	HGNC:2718	11p11.2	17.4689	0.0152664	1.81626
KLHL11	kelch like family member 11	HGNC:19008	17q21.2	17.2515	0.0152909	1.81557
TCAF1	TRPM8 channel associated factor 1	HGNC:22201	7q35	17.1715	0.0154622	1.81073
CLTRN	collectrin, amino acid transport regulator	HGNC:29437	Xp22.2	17.0684	0.0155111	1.80936
WNK4	WNK lysine deficient protein kinase 4	HGNC:14544	17q21.2	17.0296	0.0155845	1.80731
MECP2	methyl-CpG binding protein 2	HGNC:6990	Xq28	16.8415	0.0155845	1.80731
ACAD8	acyl-CoA dehydrogenase family member 8	HGNC:87	11q25	16.7689	0.0157313	1.80324
LHX5	LIM homeobox 5	HGNC:14216	12q24.13	16.7301	0.0157557	1.80256
WTAP	WT1 associated protein	HGNC:16846	6q25.3	16.6714	0.0157557	1.80256
HAUS4	HAUS augmin like complex subunit 4	HGNC:20163	14q11.2	16.5096	0.0158047	1.80121
OR9Q1	olfactory receptor family 9 subfamily Q member 1	HGNC:14724	11q12.1	16.4426	0.0158781	1.7992
MRPL4	mitochondrial ribosomal protein L4	HGNC:14276	19p13.2	16.3948	0.0159025	1.79853
IFITM10	interferon induced transmembrane protein 10	HGNC:40022	11p15.5	16.3199	0.015927	1.79787
ZNF44	zinc finger protein 44	HGNC:13110	19p13.2	16.2111	0.0159515	1.7972
KLHL1	kelch like family member 1	HGNC:6352	13q21.33	16.074	0.0160249	1.79521
RAC2	Rac family small GTPase 2	HGNC:9802	22q13.1	15.8978	0.0161961	1.79059
CUX2	cut like homeobox 2	HGNC:19347	12q24.11-q24.12	15.8218	0.016294	1.78797
RUNDC1	RUN domain containing 1	HGNC:25418	17q21.31	15.7902	0.016294	1.78797
AKNA	AT-hook transcription factor	HGNC:24108	9q32	15.5262	0.016294	1.78797
TMEM52B	transmembrane protein 52B	HGNC:26438	12p13.2	15.2508	0.0164897	1.78279
ZFYVE21	zinc finger FYVE-type containing 21	HGNC:20760	14q32.33	15.1676	0.0168567	1.77323
ITGAX	integrin subunit alpha X	HGNC:6152	16p11.2	15.1536	0.0168811	1.7726
RAB28	RAB28, member RAS oncogene family	HGNC:9768	4p15.33	15.1414	0.0168811	1.7726
SLC25A37	solute carrier family 25 member 37	HGNC:29786	8p21.2	14.9916	0.0168811	1.7726
EOGT	EGF domain specific O-linked N-acetylglucosamine transferase	HGNC:28526	3p14.1	14.9675	0.016979	1.77009
BMP6	bone morphogenetic protein 6	HGNC:1073	6p24.3	14.9391	0.0170279	1.76884
DNASE1L1	deoxyribonuclease 1 like 1	HGNC:2957	Xq28	14.8195	0.0170279	1.76884
NDUFB2	NADH:ubiquinone oxidoreductase subunit B2	HGNC:7697	7q34	14.6905	0.0171992	1.76449
BTBD9	BTB domain containing 9	HGNC:21228	6p21.2	14.6	0.0173215	1.76141
ASB2	ankyrin repeat and SOCS box containing 2	HGNC:16012	14q32.12	14.5372	0.017346	1.7608
KLK10	kallikrein related peptidase 10	HGNC:6358	19q13.41	14.5162	0.0174194	1.75897
RECK	reversion inducing cysteine rich protein with kazal motifs	HGNC:11345	9p13.3	14.3203	0.0174439	1.75836
OC90	otoconin 90	HGNC:8100	8q24.22	14.2292	0.0174928	1.75714
ADRA1A	adrenoceptor alpha 1A	HGNC:277	8p21.2	14.1888	0.0175172	1.75653
MFAP3L	microfibril associated protein 3 like	HGNC:29083	4q33	14.0875	0.0175906	1.75472
NBN	nibrin	HGNC:7652	8q21.3	13.9663	0.017664	1.75291
TDRD1	tudor domain containing 1	HGNC:11712	10q25.3	13.8974	0.0177374	1.75111
CYP24A1	cytochrome P450 family 24 subfamily A member 1	HGNC:2602	20q13.2	13.6986	0.0177619	1.75051
TSPAN13	tetraspanin 13	HGNC:21643	7p21.1	13.6373	0.018031	1.74398
PKD2	polycystin 2, transient receptor potential cation channel	HGNC:9009	4q22.1	13.5748	0.0181044	1.74222
DCN	decorin	HGNC:2705	12q21.33	13.5418	0.0181289	1.74163
SPAG4	sperm associated antigen 4	HGNC:11214	20q11.22	13.5234	0.0181289	1.74163
CLDN1	claudin 1	HGNC:2032	3q28	13.4573	0.0181289	1.74163
HOXC10	homeobox C10	HGNC:5122	12q13.13	13.2483	0.0181778	1.74046
RAB4B	RAB4B, member RAS oncogene family	HGNC:9782	19q13.2	13.2395	0.018398	1.73523
KIF13A	kinesin family member 13A	HGNC:14566	6p22.3	12.9129	0.0184469	1.73408
SSR4	signal sequence receptor subunit 4	HGNC:11326	Xq28	12.9065	0.018765	1.72665
EWSR1	EWS RNA binding protein 1	HGNC:3508	22q12.2	12.8813	0.0187895	1.72609
FAR1	fatty acyl-CoA reductase 1	HGNC:26222	11p15.3	12.6524	0.0188384	1.72496
LPL	lipoprotein lipase	HGNC:6677	8p21.3	12.5942	0.0190096	1.72103
SNX27	sorting nexin 27	HGNC:20073	1q21.3	12.527	0.0192054	1.71658
SIGLEC12	sialic acid binding Ig like lectin 12	HGNC:15482	19q13.41	12.2634	0.0193032	1.71437
RBPMS2	RNA binding protein, mRNA processing factor 2	HGNC:19098	15q22.31	12.2407	0.0196947	1.70565
POLR2G	RNA polymerase II subunit G	HGNC:9194	11q12.3	12.2308	0.0197191	1.70511
GAL3ST3	galactose-3-O-sulfotransferase 3	HGNC:24144	11q13.1	12.177	0.0197191	1.70511
CNDP1	carnosine dipeptidase 1	HGNC:20675	18q22.3	12.1547	0.0197191	1.70511
RBM3	RNA binding motif protein 3	HGNC:9900	Xp11.23	12.0999	0.0197191	1.70511
BIRC3	baculoviral IAP repeat containing 3	HGNC:591	11q22.2	12.0728	0.019817	1.70296
ABHD14B	abhydrolase domain containing 14B	HGNC:28235	3p21.2	11.9052	0.019817	1.70296
UBA2	ubiquitin like modifier activating enzyme 2	HGNC:30661	19q13.11	11.8101	0.0200372	1.69816
SARM1	sterile alpha and TIR motif containing 1	HGNC:17074	17q11.2	11.7618	0.0200861	1.6971
OR5T2	olfactory receptor family 5 subfamily T member 2	HGNC:15296	11q12.1	11.6874	0.0201595	1.69552
RHBDL3	rhomboid like 3	HGNC:16502	17q11.2	11.6874	0.0202818	1.69289
PTGES2	prostaglandin E synthase 2	HGNC:17822	9q34.11	11.3864	0.0202818	1.69289
SLC6A6	solute carrier family 6 member 6	HGNC:11052	3p25.1	11.1435	0.0206733	1.68459
ESAM	endothelial cell adhesion molecule	HGNC:17474	11q24.2	11.064	0.0212849	1.67193
SLFN11	schlafen family member 11	HGNC:26633	17q12	11.0385	0.0214317	1.66894
PTPRG	protein tyrosine phosphatase receptor type G	HGNC:9671	3p14.2	10.9407	0.0214806	1.66795
LINC01559	long intergenic non-protein coding RNA 1559	HGNC:26598	12p13.1	10.9359	0.0216764	1.66401
SCNN1D	sodium channel epithelial 1 subunit delta	HGNC:10601	1p36.33	10.8818	0.0216764	1.66401
JRKL	JRK like	HGNC:6200	11q21	10.8761	0.0217742	1.66206
BRD1	bromodomain containing 1	HGNC:1102	22q13.33	10.8136	0.0217742	1.66206
SLC7A3	solute carrier family 7 member 3	HGNC:11061	Xq13.1	10.7437	0.0218476	1.6606
TMEM39B	transmembrane protein 39B	HGNC:25510	1p35.2	10.7296	0.0219944	1.65769
LINC02876	long intergenic non-protein coding RNA 2876	HGNC:42963	17q22	10.6767	0.0220434	1.65672
KCTD8	potassium channel tetramerization domain containing 8	HGNC:22394	4p13	10.6416	0.0221412	1.6548
SMAP1	small ArfGAP 1	HGNC:19651	6q13	10.6182	0.0221412	1.6548
ADCY9	adenylate cyclase 9	HGNC:240	16p13.3	10.5225	0.0221901	1.65384
CEACAM3	CEA cell adhesion molecule 3	HGNC:1815	19q13.2	10.3927	0.0223125	1.65145
ADM	adrenomedullin	HGNC:259	11p15.4	10.1062	0.0225571	1.64672
IL20RB	interleukin 20 receptor subunit beta	HGNC:6004	3q22.3	10.1031	0.023022	1.63786
RSPH14	radial spoke head 14 homolog	HGNC:13437	22q11.22-q11.23	10.0847	0.0230464	1.6374
SPDL1	spindle apparatus coiled-coil protein 1	HGNC:26010	5q35.1	10.0184	0.0230709	1.63694
C3orf52	chromosome 3 open reading frame 52	HGNC:26255	3q13.2	9.97386	0.0231198	1.63602
BICRA	BRD4 interacting chromatin remodeling complex associated protein	HGNC:4332	19q13.33	9.921	0.0232422	1.63372
GNGT2	G protein subunit gamma transducin 2	HGNC:4412	17q21.32	9.86397	0.0233156	1.63235
DCAF12	DDB1 and CUL4 associated factor 12	HGNC:19911	9p13.3	9.80834	0.023389	1.63099
SEPTIN11	septin 11	HGNC:25589	4q21.1	9.79361	0.0236581	1.62602
PCDH12	protocadherin 12	HGNC:8657	5q31.3	9.71392	0.0236825	1.62557
OR6F1	olfactory receptor family 6 subfamily F member 1	HGNC:15027	1q44	9.6882	0.0238293	1.62289
C1QBP	complement C1q binding protein	HGNC:1243	17p13.2	9.60369	0.0238783	1.622
SLITRK1	SLIT and NTRK like family member 1	HGNC:20297	13q31.1	9.57234	0.0239517	1.62066
ADAD2	adenosine deaminase domain containing 2	HGNC:30714	16q24.1	9.56734	0.0240006	1.61978
TSPAN6	tetraspanin 6	HGNC:11858	Xq22.1	9.52071	0.0240006	1.61978
NFAM1	NFAT activating protein with ITAM motif 1	HGNC:29872	22q13.2	9.41598	0.0241718	1.61669
TXNIP	thioredoxin interacting protein	HGNC:16952	1q21.1	9.31906	0.0243431	1.61362
GLRA3	glycine receptor alpha 3	HGNC:4328	4q34.1	9.31045	0.0245633	1.60971
IRF8	interferon regulatory factor 8	HGNC:5358	16q24.1	9.29152	0.0246122	1.60885
MED20	mediator complex subunit 20	HGNC:16840	6p21.1	9.22786	0.0246367	1.60842
HTR1B	5-hydroxytryptamine receptor 1B	HGNC:5287	6q14.1	9.17948	0.0246856	1.60756
BARX2	BARX homeobox 2	HGNC:956	11q24.3	9.17571	0.0247346	1.6067
CCDC13	coiled-coil domain containing 13	HGNC:26358	3p22.1	9.15394	0.0247346	1.6067
DPYS	dihydropyrimidinase	HGNC:3013	8q22.3	9.10786	0.0247835	1.60584
ZNF717	zinc finger protein 717	HGNC:29448	3p12.3	9.08792	0.0248324	1.60498
DMRT2	doublesex and mab-3 related transcription factor 2	HGNC:2935	9p24.3	9.08446	0.0248324	1.60498
XDH	xanthine dehydrogenase	HGNC:12805	2p23.1	9.07933	0.0248569	1.60455
NINJ1	ninjurin 1	HGNC:7824	9q22.31	9.05583	0.0248813	1.60413
TTLL11	tubulin tyrosine ligase like 11	HGNC:18113	9q33.2	9.05516	0.0249547	1.60285
ZNF157	zinc finger protein 157	HGNC:12942	Xp11.3	8.90753	0.0249547	1.60285
ENPP1	ectonucleotide pyrophosphatase/phosphodiesterase 1	HGNC:3356	6q23.2	8.85881	0.0251994	1.59861
SNTB1	syntrophin beta 1	HGNC:11168	8q24.12	8.76425	0.0251994	1.59861
ARMCX6	armadillo repeat containing X-linked 6	HGNC:26094	Xq22.1	8.742	0.0253707	1.59567
SDC1	syndecan 1	HGNC:10658	2p24.1	8.72862	0.0253951	1.59525
ASNSD1	asparagine synthetase domain containing 1	HGNC:24910	2q32.2	8.69526	0.0253951	1.59525
MID1IP1	MID1 interacting protein 1	HGNC:20715	Xp11.4	8.57773	0.0255908	1.59192
TLR8	toll like receptor 8	HGNC:15632	Xp22.2	8.50414	0.0258355	1.58778
P2RX2	purinergic receptor P2X 2	HGNC:15459	12q24.33	8.48799	0.0259334	1.58614
AEN	apoptosis enhancing nuclease	HGNC:25722	15q26.1	8.47548	0.0259334	1.58614
C4BPA	complement component 4 binding protein alpha	HGNC:1325	1q32.2	8.4644	0.0260068	1.58491
TBC1D20	TBC1 domain family member 20	HGNC:16133	20p13	8.46233	0.0260068	1.58491
PRKAG2	protein kinase AMP-activated non-catalytic subunit gamma 2	HGNC:9386	7q36.1	8.39435	0.0260068	1.58491
SERP2	stress associated endoplasmic reticulum protein family member 2	HGNC:20607	13q14.11	8.36631	0.0260557	1.5841
PKDREJ	polycystin family receptor for egg jelly	HGNC:9015	22q13.31	8.36326	0.0260801	1.58369
KLHL41	kelch like family member 41	HGNC:16905	2q31.1	8.17662	0.0260801	1.58369
IFFO1	intermediate filament family orphan 1	HGNC:24970	12p13.31	8.13038	0.0264471	1.57762
C3orf33	chromosome 3 open reading frame 33	HGNC:26434	3q25.31	8.1268	0.0265205	1.57642
F2RL1	F2R like trypsin receptor 1	HGNC:3538	5q13.3	8.0518	0.0265205	1.57642
WDR62	WD repeat domain 62	HGNC:24502	19q13.12	8.03513	0.0267162	1.57322
MEIS2	Meis homeobox 2	HGNC:7001	15q14	8.03359	0.0267652	1.57243
MRPL39	mitochondrial ribosomal protein L39	HGNC:14027	21q21.3	7.93852	0.0267652	1.57243
GRTP1	growth hormone regulated TBC protein 1	HGNC:20310	13q34	7.90047	0.0269609	1.56927
PSMB10	proteasome 20S subunit beta 10	HGNC:9538	16q22.1	7.89296	0.0270343	1.56808
SLC17A8	solute carrier family 17 member 8	HGNC:20151	12q23.1	7.8884	0.0271077	1.56691
NUBP2	nucleotide binding protein 2	HGNC:8042	16p13.3	7.88204	0.0271322	1.56652
APOF	apolipoprotein F	HGNC:615	12q13.3	7.87261	0.0271566	1.56612
SCCPDH	saccharopine dehydrogenase (putative)	HGNC:24275	1q44	7.8603	0.0272056	1.56534
PNKD	PNKD metallo-beta-lactamase domain containing	HGNC:9153	2q35	7.85978	0.0272056	1.56534
SLU7	SLU7 homolog, splicing factor	HGNC:16939	5q33.3	7.83955	0.0272056	1.56534
TBC1D8B	TBC1 domain family member 8B	HGNC:24715	Xq22.3	7.82715	0.027279	1.56417
JPH2	junctophilin 2	HGNC:14202	20q13.12	7.8071	0.0273279	1.56339
FKBP14	FKBP prolyl isomerase 14	HGNC:18625	7p14.3	7.76953	0.0274257	1.56184
SLC37A3	solute carrier family 37 member 3	HGNC:20651	7q34	7.73842	0.0274747	1.56107
SIGLEC12	sialic acid binding Ig like lectin 12	HGNC:15482	19q13.41	7.7021	0.0275725	1.55952
CFAP58	cilia and flagella associated protein 58	HGNC:26676	10q25.1	7.70141	0.0277683	1.55645
TOPBP1	DNA topoisomerase II binding protein 1	HGNC:17008	3q22.1	7.69482	0.0277683	1.55645
CCDC152	coiled-coil domain containing 152	HGNC:34438	5p12	7.62433	0.0277683	1.55645
ADGRG6	adhesion G protein-coupled receptor G6	HGNC:13841	6q24.2	7.61318	0.0278417	1.5553
DTNB	dystrobrevin beta	HGNC:3058	2p23.3	7.60919	0.0278661	1.55492
CKAP2L	cytoskeleton associated protein 2 like	HGNC:26877	2q14.1	7.56241	0.0278661	1.55492
SAMD11	sterile alpha motif domain containing 11	HGNC:28706	1p36.33	7.55983	0.0279885	1.55302
DKK4	dickkopf WNT signaling pathway inhibitor 4	HGNC:2894	8p11.21	7.54964	0.0279885	1.55302
MASP1	mannan binding lectin serine peptidase 1	HGNC:6901	3q27.3	7.50203	0.0280129	1.55264
PCARE	photoreceptor cilium actin regulator	HGNC:34383	2p23.2	7.44172	0.0281352	1.55075
LRRC8A	leucine rich repeat containing 8 VRAC subunit A	HGNC:19027	9q34.11	7.33141	0.0282576	1.54887
PAX7	paired box 7	HGNC:8621	1p36.13	7.28239	0.0285022	1.54512
SLC39A7	solute carrier family 39 member 7	HGNC:4927	6p21.32	7.25522	0.0286246	1.54326
AP1G2	adaptor related protein complex 1 subunit gamma 2	HGNC:556	14q11.2	7.20067	0.0286979	1.54215
STAC	SH3 and cysteine rich domain	HGNC:11353	3p22.3-p22.2	7.1504	0.0288203	1.5403
SERPINA9	serpin family A member 9	HGNC:15995	14q32.13	7.08113	0.0291139	1.5359
UPK1B	uroplakin 1B	HGNC:12578	3q13.32	7.02014	0.0292607	1.53372
MS4A14	membrane spanning 4-domains A14	HGNC:30706	11q12.2	7.01038	0.029383	1.5319
SLC14A2	solute carrier family 14 member 2	HGNC:10919	18q12.3	6.99491	0.029383	1.5319
ICMT	isoprenylcysteine carboxyl methyltransferase	HGNC:5350	1p36.31	6.96873	0.0295298	1.52974
CDKN2A-DT	CDKN2A divergent transcript	HGNC:23831	9p21.3	6.87549	0.0296276	1.5283
WNT16	Wnt family member 16	HGNC:16267	7q31.31	6.84584	0.0300435	1.52225
PARP15	poly(ADP-ribose) polymerase family member 15	HGNC:26876	3q21.1	6.78143	0.0302393	1.51943
CCR8	C-C motif chemokine receptor 8	HGNC:1609	3p22.1	6.75442	0.0304105	1.51698
DNAJC21	DnaJ heat shock protein family (Hsp40) member C21	HGNC:27030	5p13.2	6.74591	0.030435	1.51663
PRPF18	pre-mRNA processing factor 18	HGNC:17351	10p13	6.74069	0.0304839	1.51593
NEXN	nexilin F-actin binding protein	HGNC:29557	1p31.1	6.71562	0.0304839	1.51593
ERGIC1	endoplasmic reticulum-golgi intermediate compartment 1	HGNC:29205	5q35.1	6.70724	0.0305329	1.51523
PKD1L1	polycystin 1 like 1, transient receptor potential channel interacting	HGNC:18053	7p12.3	6.67702	0.0305329	1.51523
VSX2	visual system homeobox 2	HGNC:1975	14q24.3	6.66767	0.0306552	1.5135
MRRF	mitochondrial ribosome recycling factor	HGNC:7234	9q33.2	6.66408	0.0306796	1.51315
HAUS8	HAUS augmin like complex subunit 8	HGNC:30532	19p13.11	6.59298	0.0307041	1.5128
MCRIP2	MAPK regulated corepressor interacting protein 2	HGNC:14142	16p13.3	6.57199	0.0309243	1.5097
AGTPBP1	ATP/GTP binding protein 1	HGNC:17258	9q21.33	6.51864	0.0309488	1.50936
IL11RA	interleukin 11 receptor subunit alpha	HGNC:5967	9p13.3	6.5126	0.0312424	1.50526
CXCR5	C-X-C motif chemokine receptor 5	HGNC:1060	11q23.3	6.50202	0.0312668	1.50492
NFE2	nuclear factor, erythroid 2	HGNC:7780	12q13.13	6.49904	0.0313158	1.50424
DQX1	DEAQ-box RNA dependent ATPase 1	HGNC:20410	2p13.1	6.49618	0.0313158	1.50424
MAP4K4	mitogen-activated protein kinase kinase kinase kinase 4	HGNC:6866	2q11.2	6.48572	0.0313158	1.50424
TMBIM1	transmembrane BAX inhibitor motif containing 1	HGNC:23410	2q35	6.45953	0.0313158	1.50424
ARSJ	arylsulfatase family member J	HGNC:26286	4q26	6.44847	0.0313158	1.50424
ZSCAN16	zinc finger and SCAN domain containing 16	HGNC:20813	6p22.1	6.39338	0.0313402	1.5039
C7orf57	chromosome 7 open reading frame 57	HGNC:22247	7p12.3	6.3464	0.0315115	1.50153
SPAG6	sperm associated antigen 6	HGNC:11215	10p12.2	6.33503	0.0316583	1.49951
E2F7	E2F transcription factor 7	HGNC:23820	12q21.2	6.32135	0.0316827	1.49918
BANK1	B cell scaffold protein with ankyrin repeats 1	HGNC:18233	4q24	6.31696	0.0317561	1.49817
NXPE4	neurexophilin and PC-esterase domain family member 4	HGNC:23117	11q23.2	6.27234	0.0317806	1.49784
HPSE2	heparanase 2 (inactive)	HGNC:18374	10q24.2	6.25644	0.0319763	1.49517
ROBO2	roundabout guidance receptor 2	HGNC:10250	3p12.3	6.2532	0.0320008	1.49484
CREM	cAMP responsive element modulator	HGNC:2352	10p11.21	6.25053	0.0320497	1.49418
TMEM54	transmembrane protein 54	HGNC:24143	1p35.1	6.20933	0.0320497	1.49418
EXOSC8	exosome component 8	HGNC:17035	13q13.3	6.20213	0.0320742	1.49384
OR5R1	olfactory receptor family 5 subfamily R member 1	HGNC:14841	11q12.1	6.19382	0.0321231	1.49318
GPR3	G protein-coupled receptor 3	HGNC:4484	1p36.11	6.19031	0.0321231	1.49318
RAB3C	RAB3C, member RAS oncogene family	HGNC:30269	5q11.2	6.17717	0.0321231	1.49318
COG4	component of oligomeric golgi complex 4	HGNC:18620	16q22.1	6.17596	0.0321965	1.49219
CASP6	caspase 6	HGNC:1507	4q25	6.16185	0.032221	1.49186
SCN4B	sodium voltage-gated channel beta subunit 4	HGNC:10592	11q23.3	6.16012	0.0322699	1.4912
NGF	nerve growth factor	HGNC:7808	1p13.2	6.13626	0.0322699	1.4912
CUEDC2	CUE domain containing 2	HGNC:28352	10q24.32	6.12613	0.0324167	1.48923
SMIM12	small integral membrane protein 12	HGNC:25154	1p34.3	6.12604	0.0324167	1.48923
KCTD17	potassium channel tetramerization domain containing 17	HGNC:25705	22q12.3	6.04451	0.0324167	1.48923
ZNF792	zinc finger protein 792	HGNC:24751	19q13.11	6.04336	0.0327837	1.48434
RGS3	regulator of G protein signaling 3	HGNC:9999	9q32	6.02519	0.0327837	1.48434
NCSTN	nicastrin	HGNC:17091	1q23.2	6.02057	0.0328326	1.48369
SH3BP4	SH3 domain binding protein 4	HGNC:10826	2q37.2	6.00925	0.0328571	1.48337
HS3ST2	heparan sulfate-glucosamine 3-sulfotransferase 2	HGNC:5195	16p12.2	5.98999	0.032906	1.48272
SERPINA1	serpin family A member 1	HGNC:8941	14q32.13	5.98602	0.0329794	1.48176
NXT1	nuclear transport factor 2 like export factor 1	HGNC:15913	20p11.21	5.97276	0.0330039	1.48144
ELANE	elastase, neutrophil expressed	HGNC:3309	19p13.3	5.97111	0.0331017	1.48015
MAP3K3	mitogen-activated protein kinase kinase kinase 3	HGNC:6855	17q23.3	5.95328	0.0331507	1.47951
SMIM7	small integral membrane protein 7	HGNC:28419	19p13.11	5.94952	0.033273	1.47791
DTD1	D-aminoacyl-tRNA deacylase 1	HGNC:16219	20p11.23	5.91751	0.033273	1.47791
GNB3	G protein subunit beta 3	HGNC:4400	12p13.31	5.88353	0.0333464	1.47695
BPIFA2	BPI fold containing family A member 2	HGNC:16203	20q11.21	5.88198	0.0334442	1.47568
EMD	emerin	HGNC:3331	Xq28	5.86839	0.0334442	1.47568
ATN1	atrophin 1	HGNC:3033	12p13.31	5.81263	0.0334932	1.47504
MMP14	matrix metallopeptidase 14	HGNC:7160	14q11.2	5.80741	0.03364	1.47314
SULT1A2	sulfotransferase family 1A member 2	HGNC:11454	16p11.2	5.78102	0.0336644	1.47283
GATA4	GATA binding protein 4	HGNC:4173	8p23.1	5.76522	0.0337623	1.47157
BEST1	bestrophin 1	HGNC:12703	11q12.3	5.75599	0.0338602	1.47031
CFHR3	complement factor H related 3	HGNC:16980	1q31.3	5.7557	0.0338846	1.47
SAXO1	stabilizer of axonemal microtubules 1	HGNC:28566	9p22.1	5.74584	0.0338846	1.47
SCPEP1	serine carboxypeptidase 1	HGNC:29507	17q22	5.7356	0.0339336	1.46937
ZNF260	zinc finger protein 260	HGNC:13499	19q13.12	5.71644	0.0339336	1.46937
CDH10	cadherin 10	HGNC:1749	5p14.2-p14.1	5.70623	0.0340314	1.46812
KIAA1755	KIAA1755	HGNC:29372	20q11.23	5.69687	0.0340803	1.4675
NOX3	NADPH oxidase 3	HGNC:7890	6q25.3	5.64311	0.0341048	1.46718
APEX1	apurinic/apyrimidinic endodeoxyribonuclease 1	HGNC:587	14q11.2	5.63339	0.034325	1.46439
ERCC6	ERCC excision repair 6, chromatin remodeling factor	HGNC:3438	10q11.23	5.61539	0.0343739	1.46377
LMO7DN	LMO7 downstream neighbor	HGNC:44370	13q22.2	5.5991	0.0344718	1.46254
ATG7	autophagy related 7	HGNC:16935	3p25.3	5.59213	0.0345452	1.46161
DUOX1	dual oxidase 1	HGNC:3062	15q21.1	5.58964	0.0345697	1.4613
ADD1	adducin 1	HGNC:243	4p16.3	5.55986	0.0345697	1.4613
SHISAL1	shisa like 1	HGNC:29335	22q13.31	5.54672	0.0346675	1.46008
VMA21	vacuolar ATPase assembly factor VMA21	HGNC:22082	Xq28	5.49762	0.0346675	1.46008
RADX	RPA1 related single stranded DNA binding protein, X-linked	HGNC:25486	Xq22.3	5.48951	0.0348143	1.45824
CORO2A	coronin 2A	HGNC:2255	9q22.33	5.44075	0.0348632	1.45763
BCL11B	BAF chromatin remodeling complex subunit BCL11B	HGNC:13222	14q32.2	5.41744	0.0351568	1.45399
C16orf91	chromosome 16 open reading frame 91	HGNC:27558	16p13.3	5.41554	0.0352302	1.45308
STYXL1	serine/threonine/tyrosine interacting like 1	HGNC:18165	7q11.23	5.39522	0.0352302	1.45308
EPSTI1	epithelial stromal interaction 1	HGNC:16465	13q14.11	5.37336	0.0353525	1.45158
UBASH3A	ubiquitin associated and SH3 domain containing A	HGNC:12462	21q22.3	5.35968	0.0354259	1.45068
NAB1	NGFI-A binding protein 1	HGNC:7626	2q32.2	5.34282	0.0354993	1.44978
HHLA1	HERV-H LTR-associating 1	HGNC:4904	8q24.22	5.31447	0.0355972	1.44858
DSG3	desmoglein 3	HGNC:3050	18q12.1	5.29665	0.0357929	1.4462
MTMR1	myotubularin related protein 1	HGNC:7449	Xq28	5.22667	0.0358663	1.44531
BCCIP	BRCA2 and CDKN1A interacting protein	HGNC:978	10q26.2	5.22667	0.0362578	1.4406
FZD1	frizzled class receptor 1	HGNC:4038	7q21.13	5.1936	0.0362578	1.4406
CDH24	cadherin 24	HGNC:14265	14q11.2	5.18846	0.0365269	1.43739
DERL3	derlin 3	HGNC:14236	22q11.23	5.16881	0.0365758	1.43681
C19orf44	chromosome 19 open reading frame 44	HGNC:26141	19p13.11	5.13497	0.0366737	1.43565
MUTYH	mutY DNA glycosylase	HGNC:7527	1p34.1	5.12297	0.0368205	1.43391
SLC25A34	solute carrier family 25 member 34	HGNC:27653	1p36.21	5.12097	0.0368939	1.43305
OVGP1	oviductal glycoprotein 1	HGNC:8524	1p13.2	5.11872	0.0369183	1.43276
MTSS1	MTSS I-BAR domain containing 1	HGNC:20443	8q24.13	5.09076	0.0369183	1.43276
TFAM	transcription factor A, mitochondrial	HGNC:11741	10q21.1	5.07818	0.0370651	1.43103
CFAP36	cilia and flagella associated protein 36	HGNC:30540	2p16.1	5.03704	0.0371385	1.43018
BTD	biotinidase	HGNC:1122	3p25.1	5.03309	0.0374076	1.42704
LRRTM2	leucine rich repeat transmembrane neuronal 2	HGNC:19409	5q31.2	5.02131	0.0374321	1.42676
BNIP5	BCL2 interacting protein 5	HGNC:33769	6p21.31	4.99894	0.0375055	1.4259
C12orf54	chromosome 12 open reading frame 54	HGNC:28553	12q13.11	4.99705	0.0376034	1.42477
KNG1	kininogen 1	HGNC:6383	3q27.3	4.99002	0.0376034	1.42477
SLC35A2	solute carrier family 35 member A2	HGNC:11022	Xp11.23	4.9824	0.0376034	1.42477
B9D2	B9 domain containing 2	HGNC:28636	19q13.2	4.96603	0.0376278	1.42449
ZNF891	zinc finger protein 891	HGNC:38709	12q24.33	4.89611	0.0376768	1.42393
FN3KRP	fructosamine 3 kinase related protein	HGNC:25700	17q25.3	4.85304	0.0380927	1.41916
GALK1	galactokinase 1	HGNC:4118	17q25.1	4.85041	0.0382884	1.41693
TRIP12	thyroid hormone receptor interactor 12	HGNC:12306	2q36.3	4.82763	0.0382884	1.41693
CCDC180	coiled-coil domain containing 180	HGNC:29303	9q22.33	4.81332	0.0383618	1.4161
CTXN3	cortexin 3	HGNC:31110	5q23.2	4.80975	0.0384107	1.41555
RNF212	ring finger protein 212	HGNC:27729	4p16.3	4.80872	0.0384352	1.41527
ZMAT1	zinc finger matrin-type 1	HGNC:29377	Xq22.1	4.78192	0.0384352	1.41527
TBX2	T-box transcription factor 2	HGNC:11597	17q23.2	4.78161	0.0387043	1.41224
CHRNA1	cholinergic receptor nicotinic alpha 1 subunit	HGNC:1955	2q31.1	4.78047	0.0387043	1.41224
CPLX2	complexin 2	HGNC:2310	5q35.2	4.77743	0.0387043	1.41224
MIOX	myo-inositol oxygenase	HGNC:14522	22q13.33	4.76134	0.0387288	1.41197
HELQ	helicase, POLQ like	HGNC:18536	4q21.23	4.68451	0.0388756	1.41032
KCNK15	potassium two pore domain channel subfamily K member 15	HGNC:13814	20q13.12	4.66832	0.0391692	1.40706
TCF21	transcription factor 21	HGNC:11632	6q23.2	4.60134	0.0392181	1.40651
KTN1	kinectin 1	HGNC:6467	14q22.1	4.60116	0.039634	1.40193
ZNF57	zinc finger protein 57	HGNC:13125	19p13.3	4.59918	0.039634	1.40193
BTD	biotinidase	HGNC:1122	3p25.1	4.58081	0.0396585	1.40166
SENP6	SUMO specific peptidase 6	HGNC:20944	6q14.1	4.56584	0.0396585	1.40166
ATF3	activating transcription factor 3	HGNC:785	1q32.3	4.54271	0.0397563	1.40059
BRD3	bromodomain containing 3	HGNC:1104	9q34.2	4.53686	0.0398297	1.39979
UBL4A	ubiquitin like 4A	HGNC:12505	Xq28	4.52385	0.0398297	1.39979
GUSB	glucuronidase beta	HGNC:4696	7q11.21	4.51009	0.0399276	1.39873
SYNGR4	synaptogyrin 4	HGNC:11502	19q13.33	4.49062	0.040001	1.39793
MYH7	myosin heavy chain 7	HGNC:7577	14q11.2	4.47387	0.0400988	1.39687
RNF112	ring finger protein 112	HGNC:12968	17p11.2	4.46861	0.0401722	1.39607
EPS8L1	EPS8 like 1	HGNC:21295	19q13.42	4.45729	0.0402456	1.39528
DKK1	dickkopf WNT signaling pathway inhibitor 1	HGNC:2891	10q21.1	4.45067	0.0402946	1.39475
CHAMP1	chromosome alignment maintaining phosphoprotein 1	HGNC:20311	13q34	4.44851	0.040368	1.39396
FBXL16	F-box and leucine rich repeat protein 16	HGNC:14150	16p13.3	4.44845	0.040368	1.39396
SLFN5	schlafen family member 5	HGNC:28286	17q12	4.42783	0.040368	1.39396
IL32	interleukin 32	HGNC:16830	16p13.3	4.4238	0.0404903	1.39265
ACBD5	acyl-CoA binding domain containing 5	HGNC:23338	10p12.1	4.42356	0.0405637	1.39186
OXSM	3-oxoacyl-ACP synthase, mitochondrial	HGNC:26063	3p24.2	4.41541	0.0405637	1.39186
ISL1	ISL LIM homeobox 1	HGNC:6132	5q11.1	4.41363	0.0405881	1.3916
ARHGDIA	Rho GDP dissociation inhibitor alpha	HGNC:678	17q25.3	4.41308	0.0406126	1.39134
VPS13A	vacuolar protein sorting 13 homolog A	HGNC:1908	9q21.2	4.40241	0.0406126	1.39134
CCS	copper chaperone for superoxide dismutase	HGNC:1613	11q13.2	4.39374	0.0406615	1.39082
TRIM36	tripartite motif containing 36	HGNC:16280	5q22.3	4.35353	0.040686	1.39055
MAP3K1	mitogen-activated protein kinase kinase kinase 1	HGNC:6848	5q11.2	4.34927	0.0409062	1.38821
OR4D6	olfactory receptor family 4 subfamily D member 6	HGNC:15175	11q12.1	4.3105	0.0409551	1.38769
FGF22	fibroblast growth factor 22	HGNC:3679	19p13.3	4.30023	0.0412243	1.38485
MAGI1	membrane associated guanylate kinase, WW and PDZ domain containing 1	HGNC:946	3p14.1	4.29783	0.0413466	1.38356
RSPH9	radial spoke head component 9	HGNC:21057	6p21.1	4.27533	0.0413466	1.38356
SYCP1	synaptonemal complex protein 1	HGNC:11487	1p13.2	4.27323	0.0415178	1.38177
SOAT1	sterol O-acyltransferase 1	HGNC:11177	1q25.2	4.25842	0.0415423	1.38151
RREB1	ras responsive element binding protein 1	HGNC:10449	6p24.3	4.23237	0.0416402	1.38049
OSCAR	osteoclast associated Ig-like receptor	HGNC:29960	19q13.42	4.22452	0.041787	1.37896
NGEF	neuronal guanine nucleotide exchange factor	HGNC:7807	2q37.1	4.19036	0.0418114	1.37871
GBP6	guanylate binding protein family member 6	HGNC:25395	1p22.2	4.18871	0.0419093	1.37769
MAP3K5	mitogen-activated protein kinase kinase kinase 5	HGNC:6857	6q23.3	4.17273	0.0419093	1.37769
CLUAP1	clusterin associated protein 1	HGNC:19009	16p13.3	4.16737	0.0420071	1.37668
MTA3	metastasis associated 1 family member 3	HGNC:23784	2p21	4.16041	0.0420071	1.37668
ARHGEF12	Rho guanine nucleotide exchange factor 12	HGNC:14193	11q23.3	4.14656	0.0420316	1.37642
MCTP1	multiple C2 and transmembrane domain containing 1	HGNC:26183	5q15	4.11888	0.0421295	1.37541
IL3	interleukin 3	HGNC:6011	5q31.1	4.10097	0.0423252	1.3734
FUT10	fucosyltransferase 10	HGNC:19234	8p12	4.09717	0.0423497	1.37315
OSGIN1	oxidative stress induced growth inhibitor 1	HGNC:30093	16q23.3	4.0925	0.0424475	1.37215
COL22A1	collagen type XXII alpha 1 chain	HGNC:22989	8q24.23-q24.3	4.08479	0.0424475	1.37215
ADORA2B	adenosine A2b receptor	HGNC:264	17p12	4.0387	0.0424965	1.37165
CANT1	calcium activated nucleotidase 1	HGNC:19721	17q25.3	4.0124	0.0429613	1.36692
PRPF18	pre-mRNA processing factor 18	HGNC:17351	10p13	4.0081	0.043157	1.36495
NDUFS4	NADH:ubiquinone oxidoreductase subunit S4	HGNC:7711	5q11.2	3.99078	0.043157	1.36495
CLYBL	citramalyl-CoA lyase	HGNC:18355	13q32.3	3.98445	0.0433527	1.36298
MSRB3	methionine sulfoxide reductase B3	HGNC:27375	12q14.3	3.96396	0.0434017	1.36249
PIAS2	protein inhibitor of activated STAT 2	HGNC:17311	18q21.1	3.9584	0.0436463	1.36005
CCDC160	coiled-coil domain containing 160	HGNC:37286	Xq26.2	3.93994	0.0436708	1.35981
NEBL	nebulette	HGNC:16932	10p12.31	3.93496	0.0438665	1.35787
TRAF3	TNF receptor associated factor 3	HGNC:12033	14q32.32	3.90681	0.0438665	1.35787
ZFP36	ZFP36 ring finger protein	HGNC:12862	19q13.2	3.90355	0.0441356	1.35521
MET	MET proto-oncogene, receptor tyrosine kinase	HGNC:7029	7q31	3.8852	0.0441846	1.35473
ZNF624	zinc finger protein 624	HGNC:29254	17p11.2	3.87868	0.044258	1.35401
MYO5B	myosin VB	HGNC:7603	18q	3.87019	0.044258	1.35401
SPIB	Spi-B transcription factor	HGNC:11242	19q13.33	3.86363	0.044258	1.35401
KPNA7	karyopherin subunit alpha 7	HGNC:21839	7q22.1	3.82956	0.0442824	1.35377
CPEB3	cytoplasmic polyadenylation element binding protein 3	HGNC:21746	10q23.32	3.82897	0.0446494	1.35018
TEX37	testis expressed 37	HGNC:26341	2p11.2	3.82287	0.0446494	1.35018
TPPP	tubulin polymerization promoting protein	HGNC:24164	5p15.33	3.7754	0.0446983	1.34971
SLC15A4	solute carrier family 15 member 4	HGNC:23090	12q24.33	3.75186	0.0450653	1.34616
PXDN	peroxidasin	HGNC:14966	2p25.3	3.74466	0.0453589	1.34334
INPP4A	inositol polyphosphate-4-phosphatase type I A	HGNC:6074	2q11.2	3.73913	0.0454323	1.34264
VWA3A	von Willebrand factor A domain containing 3A	HGNC:27088	16p12.2	3.72974	0.0454812	1.34217
SNTG2	syntrophin gamma 2	HGNC:13741	2p25.3	3.71928	0.0455546	1.34147
ARHGEF39	Rho guanine nucleotide exchange factor 39	HGNC:25909	9p13.3	3.70714	0.045677	1.3403
KLB	klotho beta	HGNC:15527	4p14	3.7006	0.0457504	1.33961
MRPL50	mitochondrial ribosomal protein L50	HGNC:16654	9q31.1	3.69815	0.0457748	1.33937
HRC	histidine rich calcium binding protein	HGNC:5178	19q13.33	3.6957	0.0457993	1.33914
SDC4	syndecan 4	HGNC:10661	20q13.12	3.65347	0.0457993	1.33914
OR51I1	olfactory receptor family 51 subfamily I member 1	HGNC:15200	11p15.4	3.63706	0.0462886	1.33453
ALDOB	aldolase, fructose-bisphosphate B	HGNC:417	9q31.1	3.63061	0.0464354	1.33315
ARMT1	acidic residue methyltransferase 1	HGNC:17872	6q25.1	3.60049	0.0465332	1.33224
CAST	calpastatin	HGNC:1515	5q15	3.5954	0.0467779	1.32996
MRO	maestro	HGNC:24121	18q21.2	3.58598	0.0469002	1.32883
HDGF	heparin binding growth factor	HGNC:4856	1q23.1	3.57447	0.0469981	1.32792
CDYL2	chromodomain Y like 2	HGNC:23030	16q23.2	3.56847	0.0470715	1.32724
TBC1D8	TBC1 domain family member 8	HGNC:17791	2q11.2	3.54472	0.0471204	1.32679
CAND1	cullin associated and neddylation dissociated 1	HGNC:30688	12q14.3-q15	3.5433	0.0473651	1.32454
MAP4K2	mitogen-activated protein kinase kinase kinase kinase 2	HGNC:6864	11q13.1	3.53967	0.0473895	1.32432
BATF2	basic leucine zipper ATF-like transcription factor 2	HGNC:25163	11q13.1	3.53448	0.047414	1.32409
BAIAP3	BAI1 associated protein 3	HGNC:948	16p13.3	3.53284	0.0474385	1.32387
PDE5A	phosphodiesterase 5A	HGNC:8784	4q26	3.52703	0.0474385	1.32387
OXCT1	3-oxoacid CoA-transferase 1	HGNC:8527	5p13.1	3.48803	0.0474874	1.32342
MBOAT1	membrane bound O-acyltransferase domain containing 1	HGNC:21579	6p22.3	3.48671	0.0479522	1.31919
SLCO5A1	solute carrier organic anion transporter family member 5A1	HGNC:19046	8q13.3	3.4577	0.0479522	1.31919
CFAP58	cilia and flagella associated protein 58	HGNC:26676	10q25.1	3.45105	0.0483926	1.31522
BMP5	bone morphogenetic protein 5	HGNC:1072	6p12.1	3.44463	0.0484416	1.31478
TUBGCP5	tubulin gamma complex associated protein 5	HGNC:18600	15q11.2	3.44407	0.0485639	1.31369
SLBP	stem-loop binding protein	HGNC:10904	4p16.3	3.44256	0.0485639	1.31369
OSBPL1A	oxysterol binding protein like 1A	HGNC:16398	18q11.2	3.42431	0.0485883	1.31347
RAP2C	RAP2C, member of RAS oncogene family	HGNC:21165	Xq26.2	3.40066	0.048833	1.31129
OR2AE1	olfactory receptor family 2 subfamily AE member 1	HGNC:15087	7q22.1	3.39291	0.0492734	1.30739
EPS8	epidermal growth factor receptor pathway substrate 8	HGNC:3420	12p12.3	3.38667	0.0493712	1.30653
CST5	cystatin D	HGNC:2477	20p11.21	3.38057	0.0493957	1.30631
MGARP	mitochondria localized glutamic acid rich protein	HGNC:29969	4q31.1	3.36859	0.0493957	1.30631
OGFR	opioid growth factor receptor	HGNC:15768	20q13.33	3.36291	0.0495425	1.30502
GJA3	gap junction protein alpha 3	HGNC:4277	13q12.11	3.35888	0.049567	1.30481
FBXW12	F-box and WD repeat domain containing 12	HGNC:20729	3p21.31	3.35867	0.0496404	1.30417
SCML2	Scm polycomb group protein like 2	HGNC:10581	Xp22.13	3.35677	0.0496404	1.30417
SPOCK2	SPARC (osteonectin), cwcv and kazal like domains proteoglycan 2	HGNC:13564	10q22.1	3.34824	0.0496648	1.30395
MTMR8	myotubularin related protein 8	HGNC:16825	Xq11.2	3.34564	0.0498361	1.30246
MTMR9	myotubularin related protein 9	HGNC:14596	8p23.1	3.32698	0.0498605	1.30224
RSRC2	arginine and serine rich coiled-coil 2	HGNC:30559	12q24.31	3.32395	0.0501541	1.29969
PPP1R35	protein phosphatase 1 regulatory subunit 35	HGNC:28320	7q22.1	3.32061	0.0502275	1.29906
HSD17B4	hydroxysteroid 17-beta dehydrogenase 4	HGNC:5213	5q23.1	3.30196	0.0503743	1.29779
UTS2	urotensin 2	HGNC:12636	1p36.23	3.26865	0.0505456	1.29632
ALDH1A3	aldehyde dehydrogenase 1 family member A3	HGNC:409	15q26.3	3.26092	0.0507658	1.29443
PCBP1	poly(rC) binding protein 1	HGNC:8647	2p13.3	3.23721	0.0508636	1.29359
CTCF	CCCTC-binding factor	HGNC:13723	16q22.1	3.23516	0.0510594	1.29192
GALR1	galanin receptor 1	HGNC:4132	18q23	3.23416	0.0510594	1.29192
C6orf89	chromosome 6 open reading frame 89	HGNC:21114	6p21.2	3.22229	0.0510594	1.29192
FCER2	Fc fragment of IgE receptor II	HGNC:3612	19p13.2	3.21259	0.0511083	1.29151
SSBP2	single stranded DNA binding protein 2	HGNC:15831	5q14.1	3.19815	0.0511817	1.29089
KLHDC2	kelch domain containing 2	HGNC:20231	14q21.3	3.18508	0.0514508	1.28861
MANBA	mannosidase beta	HGNC:6831	4q24	3.17658	0.0515242	1.28799
RAP2C	RAP2C, member of RAS oncogene family	HGNC:21165	Xq26.2	3.16274	0.051671	1.28675
MYL5	myosin light chain 5	HGNC:7586	4p16.3	3.15968	0.0517444	1.28614
CACNA2D3	calcium voltage-gated channel auxiliary subunit alpha2delta 3	HGNC:15460	3p21.1-p14.3	3.13584	0.0518178	1.28552
ZBTB16	zinc finger and BTB domain containing 16	HGNC:12930	11q23.2	3.126	0.0520135	1.28388
HPD	4-hydroxyphenylpyruvate dioxygenase	HGNC:5147	12q24.31	3.10217	0.052038	1.28368
RHO	rhodopsin	HGNC:10012	3q22.1	3.08653	0.0521848	1.28246
FAM110A	family with sequence similarity 110 member A	HGNC:16188	20p13	3.07874	0.0523316	1.28124
PRR27	proline rich 27	HGNC:33193	4q13.3	3.05897	0.0523805	1.28083
TMEM190	transmembrane protein 190	HGNC:29632	19q13.42	3.05259	0.052723	1.278
DYRK2	dual specificity tyrosine phosphorylation regulated kinase 2	HGNC:3093	12q15	3.04257	0.0528209	1.27719
AKNAD1	AKNA domain containing 1	HGNC:28398	1p13.3	3.03305	0.0529677	1.27599
EPB41	erythrocyte membrane protein band 4.1	HGNC:3377	1p35.3	3.03012	0.0531878	1.27419
LRATD1	LRAT domain containing 1	HGNC:20743	2p24.3	3.01905	0.0532857	1.27339
UBA5	ubiquitin like modifier activating enzyme 5	HGNC:23230	3q22.1	3.00555	0.053408	1.27239
TEC	tec protein tyrosine kinase	HGNC:11719	4p12-p11	2.9821	0.053457	1.272
SATL1	spermidine/spermine N1-acetyl transferase like 1	HGNC:27992	Xq21.1	2.98123	0.0538239	1.26902
EVX1	even-skipped homeobox 1	HGNC:3506	7p15.2	2.96258	0.0538729	1.26863
SHMT2	serine hydroxymethyltransferase 2	HGNC:10852	12q13.3	2.96007	0.0540686	1.26705
VSX2	visual system homeobox 2	HGNC:1975	14q24.3	2.95559	0.0541175	1.26666
ASPA	aspartoacylase	HGNC:756	17p13.2	2.93702	0.054142	1.26647
SLCO3A1	solute carrier organic anion transporter family member 3A1	HGNC:10952	15q26.1	2.92947	0.0544845	1.26373
BEST4	bestrophin 4	HGNC:17106	1p34.1	2.92515	0.054509	1.26353
TMEM40	transmembrane protein 40	HGNC:25620	3p25.2	2.91624	0.0545824	1.26295
TRAP1	TNF receptor associated protein 1	HGNC:16264	16p13.3	2.91439	0.0547536	1.26159
NAXE	NAD(P)HX epimerase	HGNC:18453	1q22	2.90899	0.0547536	1.26159
RBMXL3	RBMX like 3	HGNC:26859	Xq23	2.90662	0.054827	1.26101
SLC24A5	solute carrier family 24 member 5	HGNC:20611	15q21.1	2.88393	0.0548515	1.26081
MYF5	myogenic factor 5	HGNC:7565	12q21.31	2.88333	0.0551695	1.2583
PTPRT	protein tyrosine phosphatase receptor type T	HGNC:9682	20q12-q13.11	2.8761	0.0551695	1.2583
SPDYC	speedy/RINGO cell cycle regulator family member C	HGNC:32681	11q13.1	2.87374	0.0552674	1.25753
TPK1	thiamin pyrophosphokinase 1	HGNC:17358	7q35	2.87146	0.0552674	1.25753
METTL21A	methyltransferase like 21A	HGNC:30476	2q33.3	2.86991	0.0553163	1.25715
CARD11	caspase recruitment domain family member 11	HGNC:16393	7p22.2	2.86419	0.0553163	1.25715
ARAP2	ArfGAP with RhoGAP domain, ankyrin repeat and PH domain 2	HGNC:16924	4p14	2.85221	0.0553653	1.25676
MFSD11	major facilitator superfamily domain containing 11	HGNC:25458	17q25.1	2.85179	0.0554631	1.256
BEND5	BEN domain containing 5	HGNC:25668	1p33	2.84433	0.0554876	1.2558
CCDC27	coiled-coil domain containing 27	HGNC:26546	1p36.32	2.84336	0.055561	1.25523
ERMN	ermin	HGNC:29208	2q24.1	2.82867	0.055561	1.25523
KCTD3	potassium channel tetramerization domain containing 3	HGNC:21305	1q41	2.82582	0.0558301	1.25313
SLC25A18	solute carrier family 25 member 18	HGNC:10988	22q11.21	2.82186	0.0558301	1.25313
PANX1	pannexin 1	HGNC:8599	11q21	2.81011	0.055879	1.25275
LPCAT3	lysophosphatidylcholine acyltransferase 3	HGNC:30244	12p13.31	2.80563	0.0561237	1.25085
CYP2R1	cytochrome P450 family 2 subfamily R member 1	HGNC:20580	11p15.2	2.80366	0.0561726	1.25048
PLA2G15	phospholipase A2 group XV	HGNC:17163	16q22.1	2.7943	0.0562216	1.2501
PKN1	protein kinase N1	HGNC:9405	19p13.12	2.79377	0.0564907	1.24802
GUCY2C	guanylate cyclase 2C	HGNC:4688	12p12.3	2.79114	0.0565151	1.24784
DDRGK1	DDRGK domain containing 1	HGNC:16110	20p13	2.78355	0.0565151	1.24784
UTP4	UTP4 small subunit processome component	HGNC:1983	16q22.1	2.78272	0.0566619	1.24671
MCHR1	melanin concentrating hormone receptor 1	HGNC:4479	22q13.2	2.7771	0.0566619	1.24671
NECAB2	N-terminal EF-hand calcium binding protein 2	HGNC:23746	16q23.3	2.77363	0.0567598	1.24596
CLCN3	chloride voltage-gated channel 3	HGNC:2021	4q33	2.76666	0.0568577	1.24521
CNKSR3	CNKSR family member 3	HGNC:23034	6q25.2	2.75081	0.0569555	1.24446
MORN3	MORN repeat containing 3	HGNC:29807	12q24.31	2.75014	0.0572736	1.24205
SNX19	sorting nexin 19	HGNC:21532	11q24.3-q25	2.74721	0.057298	1.24186
DCAF5	DDB1 and CUL4 associated factor 5	HGNC:20224	14q24.1	2.74672	0.0573714	1.2413
BPIFC	BPI fold containing family C	HGNC:16503	22q12.3	2.73322	0.0573714	1.2413
SLC39A10	solute carrier family 39 member 10	HGNC:20861	2q32.3	2.72754	0.0576161	1.23946
PRSS22	serine protease 22	HGNC:14368	16p13.3	2.72001	0.0577873	1.23817
MORC3	MORC family CW-type zinc finger 3	HGNC:23572	21q22.12	2.71487	0.0578607	1.23762
SOCS7	suppressor of cytokine signaling 7	HGNC:29846	17q12	2.70625	0.0579341	1.23707
AQP1	aquaporin 1 (Colton blood group)	HGNC:633	7p14.3	2.69244	0.0580565	1.23615
SUCLG1	succinate-CoA ligase GDP/ADP-forming subunit alpha	HGNC:11449	2p11.2	2.69032	0.058399	1.23359
SLC5A10	solute carrier family 5 member 10	HGNC:23155	17p11.2	2.68247	0.0584479	1.23323
AP5S1	adaptor related protein complex 5 subunit sigma 1	HGNC:15875	20p13	2.68212	0.0585213	1.23269
HLA-DOB	major histocompatibility complex, class II, DO beta	HGNC:4937	6p21.32	2.67886	0.0585213	1.23269
MAP1B	microtubule associated protein 1B	HGNC:6836	5q13.2	2.67785	0.0586192	1.23196
ATP4B	ATPase H+/K+ transporting subunit beta	HGNC:820	13q34	2.66317	0.0586681	1.2316
PPP6R3	protein phosphatase 6 regulatory subunit 3	HGNC:1173	11q13	2.66222	0.0589128	1.22979
TMEM182	transmembrane protein 182	HGNC:26391	2q12.1	2.65935	0.0589862	1.22925
DEFB119	defensin beta 119	HGNC:18099	20q11.21	2.64654	0.0590106	1.22907
ADH6	alcohol dehydrogenase 6 (class V)	HGNC:255	4q23	2.64104	0.0593042	1.22691
IDS	iduronate 2-sulfatase	HGNC:5389	Xq28	2.63411	0.0593531	1.22656
ATP9B	ATPase phospholipid transporting 9B (putative)	HGNC:13541	18q23	2.62482	0.059451	1.22584
SLC10A7	solute carrier family 10 member 7	HGNC:23088	4q31.22	2.61792	0.0595244	1.22531
GOLIM4	golgi integral membrane protein 4	HGNC:15448	3q26.2	2.61501	0.0595978	1.22477
HBE1	hemoglobin subunit epsilon 1	HGNC:4830	11p15.4	2.61308	0.0596223	1.22459
PSMB11	proteasome subunit beta 11	HGNC:31963	14q11.2	2.6128	0.0596223	1.22459
TAX1BP3	Tax1 binding protein 3	HGNC:30684	17p13.2	2.61239	0.0596223	1.22459
SRSF12	serine and arginine rich splicing factor 12	HGNC:21220	6q15	2.59696	0.0596223	1.22459
CRTAC1	cartilage acidic protein 1	HGNC:14882	10q24.2	2.59208	0.0598914	1.22264
GPR158	G protein-coupled receptor 158	HGNC:23689	10p12.1	2.5748	0.0599892	1.22193
SHISA2	shisa family member 2	HGNC:20366	13q12.13	2.56917	0.0602339	1.22016
THAP9	THAP domain containing 9	HGNC:23192	4q21.22	2.56855	0.0603562	1.21928
KCNMB1	potassium calcium-activated channel subfamily M regulatory beta subunit 1	HGNC:6285	5q35.1	2.54657	0.0603562	1.21928
MAB21L3	mab-21 like 3	HGNC:26787	1p13.1	2.54506	0.0607966	1.21612
APLF	aprataxin and PNKP like factor	HGNC:28724	2p13.3	2.54311	0.0608211	1.21595
ZNF777	zinc finger protein 777	HGNC:22213	7q36.1	2.54162	0.06087	1.2156
FBXO33	F-box protein 33	HGNC:19833	14q21.1	2.54074	0.0609189	1.21525
CDKL1	cyclin dependent kinase like 1	HGNC:1781	14q21.3	2.53703	0.0609189	1.21525
RAB2B	RAB2B, member RAS oncogene family	HGNC:20246	14q11.2	2.53512	0.0609923	1.21472
ITGB4	integrin subunit beta 4	HGNC:6158	17q25.1	2.53049	0.0610657	1.2142
WDR36	WD repeat domain 36	HGNC:30696	5q22.1	2.53037	0.0611391	1.21368
GBGT1	globoside alpha-1,3-N-acetylgalactosaminyltransferase 1 (FORS blood group)	HGNC:20460	9q34.2	2.51323	0.0611391	1.21368
C11orf52	chromosome 11 open reading frame 52	HGNC:30531	11q23.1	2.51065	0.0614816	1.21125
OR51I2	olfactory receptor family 51 subfamily I member 2	HGNC:15201	11p15.4	2.5091	0.0615061	1.21108
CCR1	C-C motif chemokine receptor 1	HGNC:1602	3p21.31	2.50773	0.0615061	1.21108
CAPN8	calpain 8	HGNC:1485	1q41	2.50744	0.0615306	1.21091
OSM	oncostatin M	HGNC:8506	22q12.2	2.5047	0.0615306	1.21091
HLA-DOB	major histocompatibility complex, class II, DO beta	HGNC:4937	6p21.32	2.4913	0.0615306	1.21091
EFHD2	EF-hand domain family member D2	HGNC:28670	1p36.21	2.48426	0.0617752	1.20919
ELF3	E74 like ETS transcription factor 3	HGNC:3318	1q32.1	2.47925	0.0617752	1.20919
TRIM69	tripartite motif containing 69	HGNC:17857	15q15-q21	2.46374	0.0618975	1.20833
HMOX1	heme oxygenase 1	HGNC:5013	22q12.3	2.46029	0.0622401	1.20593
ATP11A	ATPase phospholipid transporting 11A	HGNC:13552	13q34	2.45335	0.0623624	1.20508
SBK1	SH3 domain binding kinase 1	HGNC:17699	16p12.1	2.44383	0.0624358	1.20457
PUS7	pseudouridine synthase 7	HGNC:26033	7q22.3	2.4402	0.0625581	1.20372
RNASEL	ribonuclease L	HGNC:10050	1q25.3	2.4331	0.062656	1.20304
BTLA	B and T lymphocyte associated	HGNC:21087	3q13.2	2.40109	0.0628272	1.20185
ZNF829	zinc finger protein 829	HGNC:34032	19q13.12	2.39871	0.0635123	1.19714
PLA2G4E	phospholipase A2 group IVE	HGNC:24791	15q15.1	2.39661	0.0635367	1.19698
PLD6	phospholipase D family member 6	HGNC:30447	17p11.2	2.39536	0.0635367	1.19698
SLC9A4	solute carrier family 9 member A4	HGNC:11077	2q12.1	2.39194	0.0635367	1.19698
CREB5	cAMP responsive element binding protein 5	HGNC:16844	7p15.1-p14.3	2.3867	0.0635612	1.19681
BMPR2	bone morphogenetic protein receptor type 2	HGNC:1078	2q33.1-q33.2	2.38293	0.063708	1.19581
MTRF1	mitochondrial translation release factor 1	HGNC:7469	13q14.11	2.37136	0.0637569	1.19547
SPHKAP	SPHK1 interactor, AKAP domain containing	HGNC:30619	2q36.3	2.37056	0.0639771	1.19398
SLC25A41	solute carrier family 25 member 41	HGNC:28533	19p13.3	2.36445	0.0640016	1.19381
CLDN7	claudin 7	HGNC:2049	17p13.1	2.35418	0.0641728	1.19265
CXCR1	C-X-C motif chemokine receptor 1	HGNC:6026	2q35	2.34809	0.0643685	1.19133
MCRS1	microspherule protein 1	HGNC:6960	12q13.12	2.33901	0.0644419	1.19083
ANKRD61	ankyrin repeat domain 61	HGNC:22467	7p22.1	2.3384	0.0644664	1.19067
JPH1	junctophilin 1	HGNC:14201	8q21.11	2.33811	0.0644664	1.19067
IRF3	interferon regulatory factor 3	HGNC:6118	19q13.33	2.33269	0.0644909	1.1905
TRABD	TraB domain containing	HGNC:28805	22q13.33	2.32775	0.0646132	1.18968
L3MBTL1	L3MBTL histone methyl-lysine binding protein 1	HGNC:15905	20q13.12	2.32307	0.0647355	1.18886
TEX14	testis expressed 14, intercellular bridge forming factor	HGNC:11737	17q22	2.32225	0.0648579	1.18804
CD47	CD47 molecule	HGNC:1682	3q13.12	2.31009	0.0648823	1.18787
WDR89	WD repeat domain 89	HGNC:20489	14q23.2	2.30778	0.0651759	1.18591
SELL	selectin L	HGNC:10720	1q24.2	2.30226	0.0652738	1.18526
RAPGEF6	Rap guanine nucleotide exchange factor 6	HGNC:20655	5q31.1	2.30028	0.0653716	1.18461
IRF1-AS1	IRF1 antisense RNA 1	HGNC:33838	5q31.1	2.29725	0.0653716	1.18461
OR2T11	olfactory receptor family 2 subfamily T member 11	HGNC:19574	1q44	2.29708	0.0655429	1.18347
GIMAP7	GTPase, IMAP family member 7	HGNC:22404	7q36.1	2.29537	0.0655674	1.18331
COLEC10	collectin subfamily member 10	HGNC:2220	8q24.12	2.28838	0.0655674	1.18331
LDLRAD3	low density lipoprotein receptor class A domain containing 3	HGNC:27046	11p13	2.28781	0.0657141	1.18234
CEP78	centrosomal protein 78	HGNC:25740	9q21.2	2.28527	0.0657141	1.18234
RUFY4	RUN and FYVE domain containing 4	HGNC:24804	2q35	2.27851	0.0657875	1.18186
FAM219A	family with sequence similarity 219 member A	HGNC:19920	9p13.3	2.27682	0.0658854	1.18121
CFP	complement factor properdin	HGNC:8864	Xp11.23	2.26235	0.0658854	1.18121
ZFAND4	zinc finger AN1-type containing 4	HGNC:23504	10q11.22	2.25788	0.0662035	1.17912
C11orf80	chromosome 11 open reading frame 80	HGNC:26197	11q13.2	2.25729	0.0662279	1.17896
ZWINT	ZW10 interacting kinetochore protein	HGNC:13195	10q21.1	2.25189	0.0663013	1.17848
PARP9	poly(ADP-ribose) polymerase family member 9	HGNC:24118	3q21.1	2.2498	0.0663992	1.17784
ESYT1	extended synaptotagmin 1	HGNC:29534	12q13.2	2.24898	0.0665949	1.17656
CAMSAP2	calmodulin regulated spectrin associated protein family member 2	HGNC:29188	1q32.1	2.2472	0.0665949	1.17656
TBXAS1	thromboxane A synthase 1	HGNC:11609	7q34	2.24349	0.0666194	1.1764
FAM53C	family with sequence similarity 53 member C	HGNC:1336	5q31.2	2.24212	0.0666438	1.17624
NIPSNAP3B	nipsnap homolog 3B	HGNC:23641	9q31.1	2.23873	0.0666438	1.17624
TMEM253	transmembrane protein 253	HGNC:32545	14q11.2	2.23736	0.0667417	1.1756
OR2AE1	olfactory receptor family 2 subfamily AE member 1	HGNC:15087	7q22.1	2.23222	0.0667417	1.1756
SCN1A	sodium voltage-gated channel alpha subunit 1	HGNC:10585	2q24.3	2.22893	0.0668151	1.17513
LRRC40	leucine rich repeat containing 40	HGNC:26004	1p31.1	2.22512	0.066913	1.17449
CLEC4F	C-type lectin domain family 4 member F	HGNC:25357	2p13.3	2.22399	0.0669619	1.17417
B3GAT3	beta-1,3-glucuronyltransferase 3	HGNC:923	11q12.3	2.22234	0.0669863	1.17401
NDE1	nudE neurodevelopment protein 1	HGNC:17619	16p13.11	2.2165	0.0669863	1.17401
TLCD3A	TLC domain containing 3A	HGNC:29646	17p13.3	2.21037	0.0670353	1.1737
SPINK4	serine peptidase inhibitor Kazal type 4	HGNC:16646	9p13.3	2.19978	0.0671331	1.17306
GLT1D1	glycosyltransferase 1 domain containing 1	HGNC:26483	12q24.33	2.19911	0.0674267	1.17117
ASIC2	acid sensing ion channel subunit 2	HGNC:99	17q11.2-q12	2.19028	0.0674512	1.17101
MAGEB10	MAGE family member B10	HGNC:25377	Xp21.3	2.18846	0.0674512	1.17101
KCNMA1	potassium calcium-activated channel subfamily M alpha 1	HGNC:6284	10q22.3	2.18787	0.0675246	1.17054
APOBEC3H	apolipoprotein B mRNA editing enzyme catalytic subunit 3H	HGNC:24100	22q13.1	2.18435	0.0675246	1.17054
PDIA4	protein disulfide isomerase family A member 4	HGNC:30167	7q36.1	2.18341	0.0675246	1.17054
KANK1	KN motif and ankyrin repeat domains 1	HGNC:19309	9p24.3	2.17967	0.0675491	1.17038
EFR3A	EFR3 homolog A	HGNC:28970	8q24.22	2.17659	0.0676224	1.16991
MTMR9	myotubularin related protein 9	HGNC:14596	8p23.1	2.16809	0.0676958	1.16944
TCERG1L	transcription elongation regulator 1 like	HGNC:23533	10q26.3	2.1669	0.0678916	1.16818
FADS2	fatty acid desaturase 2	HGNC:3575	11q12.2	2.16643	0.067916	1.16803
ZMYM5	zinc finger MYM-type containing 5	HGNC:13029	13q12.11	2.15492	0.0679405	1.16787
TNFSF9	TNF superfamily member 9	HGNC:11939	19p13.3	2.15228	0.0682341	1.166
PHF21A	PHD finger protein 21A	HGNC:24156	11p11.2	2.1509	0.0682586	1.16584
OR5P2	olfactory receptor family 5 subfamily P member 2	HGNC:14783	11p15.4	2.13921	0.0682586	1.16584
AMT	aminomethyltransferase	HGNC:473	3p21.31	2.13128	0.0684298	1.16475
SRL	sarcalumenin	HGNC:11295	16p13.3	2.12879	0.0686255	1.16351
DUSP2	dual specificity phosphatase 2	HGNC:3068	2q11.2	2.12816	0.06865	1.16336
HTR2B	5-hydroxytryptamine receptor 2B	HGNC:5294	2q37.1	2.12378	0.06865	1.16336
HIF3A	hypoxia inducible factor 3 subunit alpha	HGNC:15825	19q13.32	2.12234	0.0688213	1.16228
CHRNA6	cholinergic receptor nicotinic alpha 6 subunit	HGNC:15963	8p11.21	2.1129	0.0688213	1.16228
SLC7A7	solute carrier family 7 member 7	HGNC:11065	14q11.2	2.10775	0.0689925	1.1612
GYS2	glycogen synthase 2	HGNC:4707	12p12.1	2.09451	0.0690904	1.16058
MTNR1B	melatonin receptor 1B	HGNC:7464	11q14.3	2.09357	0.0693106	1.1592
ITLN2	intelectin 2	HGNC:20599	1q23.3	2.09133	0.069384	1.15874
TMEM245	transmembrane protein 245	HGNC:1363	9q31.3	2.07179	0.0694329	1.15843
RNF19B	ring finger protein 19B	HGNC:26886	1p35.1	2.07141	0.0700201	1.15478
CDC14B	cell division cycle 14B	HGNC:1719	9q22.32-q22.33	2.06816	0.0700201	1.15478
C1S	complement C1s	HGNC:1247	12p13.31	2.06266	0.0700935	1.15432
PLOD1	procollagen-lysine,2-oxoglutarate 5-dioxygenase 1	HGNC:9081	1p36.22	2.06125	0.0701913	1.15372
USH1C	USH1 protein network component harmonin	HGNC:12597	11p15.1	2.05886	0.0702158	1.15357
TCL1B	TCL1 family AKT coactivator B	HGNC:11649	14q32.13	2.05648	0.0702403	1.15341
ZNF211	zinc finger protein 211	HGNC:13003	19q13.4	2.05455	0.0702892	1.15311
PDCD2L	programmed cell death 2 like	HGNC:28194	19q13.11	2.05305	0.0703381	1.15281
BRWD1	bromodomain and WD repeat domain containing 1	HGNC:12760	21q22.2	2.04499	0.0703381	1.15281
IL1RN	interleukin 1 receptor antagonist	HGNC:6000	2q14.1	2.04414	0.070387	1.15251
EPB41L2	erythrocyte membrane protein band 4.1 like 2	HGNC:3379	6q23.1-q23.2	2.04201	0.070387	1.15251
SFTPC	surfactant protein C	HGNC:10802	8p21.3	2.03942	0.070387	1.15251
TBC1D25	TBC1 domain family member 25	HGNC:8092	Xp11.23	2.03558	0.070436	1.15221
TCIRG1	T cell immune regulator 1, ATPase H+ transporting V0 subunit a3	HGNC:11647	11q13.2	2.0337	0.0705828	1.1513
PKD2L1	polycystin 2 like 1, transient receptor potential cation channel	HGNC:9011	10q24.31	2.03338	0.0706072	1.15115
TCN2	transcobalamin 2	HGNC:11653	22q12.2	2.0197	0.0706806	1.1507
TRIM23	tripartite motif containing 23	HGNC:660	5q12.3	2.01403	0.0709497	1.14905
NBEAL1	neurobeachin like 1	HGNC:20681	2q33.2	2.01385	0.0710721	1.1483
CYP39A1	cytochrome P450 family 39 subfamily A member 1	HGNC:17449	6p12.3	2.01112	0.0710721	1.1483
IL27RA	interleukin 27 receptor subunit alpha	HGNC:17290	19p13.12	2.01045	0.0711455	1.14785
CD79A	CD79a molecule	HGNC:1698	19q13.2	2.00186	0.0711455	1.14785
CYRIA	CYFIP related Rac1 interactor A	HGNC:25373	2p24.2	1.99841	0.0713412	1.14666
DNAJA2	DnaJ heat shock protein family (Hsp40) member A2	HGNC:14884	16q11.2	1.99648	0.0714391	1.14606
OR4K17	olfactory receptor family 4 subfamily K member 17	HGNC:15355	14q11.2	1.99075	0.0715125	1.14562
PLEKHM1	pleckstrin homology and RUN domain containing M1	HGNC:29017	17q21.31	1.99058	0.0716592	1.14473
SI	sucrase-isomaltase	HGNC:10856	3q26.1	1.98881	0.0716592	1.14473
STAT5B	signal transducer and activator of transcription 5B	HGNC:11367	17q21.2	1.9825	0.0717082	1.14443
TH	tyrosine hydroxylase	HGNC:11782	11p15.5	1.98215	0.071806	1.14384
ADAMTSL4	ADAMTS like 4	HGNC:19706	1q21.2	1.98072	0.071806	1.14384
TMEM33	transmembrane protein 33	HGNC:25541	4p13	1.97721	0.071855	1.14354
CCNL1	cyclin L1	HGNC:20569	3q25.31	1.97667	0.0719284	1.1431
MLIP	muscular LMNA interacting protein	HGNC:21355	6p12.1	1.97562	0.0719528	1.14295
HDHD5	haloacid dehalogenase like hydrolase domain containing 5	HGNC:1843	22q11.1	1.97001	0.0720018	1.14266
OLAH	oleoyl-ACP hydrolase	HGNC:25625	10p13	1.96884	0.0721241	1.14192
KLK3	kallikrein related peptidase 3	HGNC:6364	19q13.33	1.96856	0.0721975	1.14148
CTTNBP2NL	CTTNBP2 N-terminal like	HGNC:25330	1p13.2	1.96527	0.0721975	1.14148
KLKB1	kallikrein B1	HGNC:6371	4q35.2	1.96429	0.0723198	1.14074
KREMEN1	kringle containing transmembrane protein 1	HGNC:17550	22q12.1	1.95605	0.0723443	1.1406
TCTN3	tectonic family member 3	HGNC:24519	10q24.1	1.95594	0.0725645	1.13928
TMEM178B	transmembrane protein 178B	HGNC:44112	7q34	1.9488	0.0725645	1.13928
MAML2	mastermind like transcriptional coactivator 2	HGNC:16259	11q21	1.94817	0.0727847	1.13796
CD300LD	CD300 molecule like family member d	HGNC:16848	17q25.1	1.94068	0.0727847	1.13796
ABCA1	ATP binding cassette subfamily A member 1	HGNC:29	9q31.1	1.9388	0.0729804	1.13679
STK4	serine/threonine kinase 4	HGNC:11408	20q13.12	1.93582	0.0730048	1.13665
CADM1	cell adhesion molecule 1	HGNC:5951	11q23.3	1.93497	0.0730782	1.13621
GLT1D1	glycosyltransferase 1 domain containing 1	HGNC:26483	12q24.33	1.93017	0.0730782	1.13621
ANKRD54	ankyrin repeat domain 54	HGNC:25185	22q13.1	1.92327	0.0732006	1.13549
CYP4B1	cytochrome P450 family 4 subfamily B member 1	HGNC:2644	1p33	1.91887	0.0733963	1.13433
SLC35A1	solute carrier family 35 member A1	HGNC:11021	6q15	1.90873	0.0736165	1.13302
PI15	peptidase inhibitor 15	HGNC:8946	8q21.13	1.90761	0.073959	1.13101
STK25	serine/threonine kinase 25	HGNC:11404	2q37.3	1.90642	0.0740079	1.13072
ANXA2R	annexin A2 receptor	HGNC:33463	5p12	1.90332	0.0740569	1.13043
GSN	gelsolin	HGNC:4620	9q33.2	1.89543	0.0740813	1.13029
RCOR3	REST corepressor 3	HGNC:25594	1q32.2-q32.3	1.89442	0.0742526	1.12929
MTMR6	myotubularin related protein 6	HGNC:7453	13q12.13	1.89428	0.074326	1.12886
SP2	Sp2 transcription factor	HGNC:11207	17q21.32	1.89219	0.074326	1.12886
PRKAA2	protein kinase AMP-activated catalytic subunit alpha 2	HGNC:9377	1p32.2	1.89095	0.0743504	1.12872
CFAP43	cilia and flagella associated protein 43	HGNC:26684	10q25.1	1.88967	0.0744728	1.128
PDE6H	phosphodiesterase 6H	HGNC:8790	12p12.3	1.88543	0.0744728	1.128
SERPIND1	serpin family D member 1	HGNC:4838	22q11.21	1.88146	0.0747664	1.12629
FZD8	frizzled class receptor 8	HGNC:4046	10p11.21	1.88057	0.0748887	1.12558
C1orf35	chromosome 1 open reading frame 35	HGNC:19032	1q42.13	1.87677	0.0748887	1.12558
SLC49A4	solute carrier family 49 member 4	HGNC:16628	3q21.1	1.8723	0.0750355	1.12473
PDE6H	phosphodiesterase 6H	HGNC:8790	12p12.3	1.86673	0.0752557	1.12346
ITGA11	integrin subunit alpha 11	HGNC:6136	15q23	1.86654	0.0754269	1.12247
DARS2	aspartyl-tRNA synthetase 2, mitochondrial	HGNC:25538	1q25.1	1.86157	0.0754269	1.12247
GPATCH1	G-patch domain containing 1	HGNC:24658	19q13.11	1.85937	0.0755982	1.12149
DNAH6	dynein axonemal heavy chain 6	HGNC:2951	2p11.2	1.85615	0.0757205	1.12079
ZNF836	zinc finger protein 836	HGNC:34333	19q13.33	1.85439	0.0758673	1.11995
ABCA8	ATP binding cassette subfamily A member 8	HGNC:38	17q24.2	1.83829	0.0759162	1.11967
MED17	mediator complex subunit 17	HGNC:2375	11q21	1.83485	0.0763811	1.11701
C5AR2	complement component 5a receptor 2	HGNC:4527	19q13.32	1.83268	0.07643	1.11674
PCDH20	protocadherin 20	HGNC:14257	13q21.2	1.83185	0.0765279	1.11618
GSS	glutathione synthetase	HGNC:4624	20q11.22	1.83117	0.0765768	1.1159
GPR62	G protein-coupled receptor 62	HGNC:13301	3p21.2	1.82853	0.0765768	1.1159
SCYL3	SCY1 like pseudokinase 3	HGNC:19285	1q24.2	1.82389	0.0766991	1.11521
BOLL	boule homolog, RNA binding protein	HGNC:14273	2q33.1	1.81871	0.0768215	1.11452
MYOM2	myomesin 2	HGNC:7614	8p23.3	1.81442	0.0769927	1.11355
EFEMP1	EGF containing fibulin extracellular matrix protein 1	HGNC:3218	2p16.1	1.81186	0.0770906	1.113
ANKRD27	ankyrin repeat domain 27	HGNC:25310	19q13.11	1.79151	0.077164	1.11259
NAA15	N-alpha-acetyltransferase 15, NatA auxiliary subunit	HGNC:30782	4q31.1	1.78919	0.0777756	1.10916
RNF175	ring finger protein 175	HGNC:27735	4q31.3	1.78864	0.0778245	1.10888
FAM170B	family with sequence similarity 170 member B	HGNC:19736	10q11.23	1.78688	0.0778735	1.10861
IFITM5	interferon induced transmembrane protein 5	HGNC:16644	11p15.5	1.78569	0.0779224	1.10834
DRD3	dopamine receptor D3	HGNC:3024	3q13.31	1.78484	0.0779469	1.1082
KIF25	kinesin family member 25	HGNC:6390	6q27	1.7832	0.0779469	1.1082
METTL24	methyltransferase like 24	HGNC:21566	6q21	1.77855	0.0780203	1.10779
NRP1	neuropilin 1	HGNC:8004	10p11.22	1.77828	0.078167	1.10698
CIDEC	cell death inducing DFFA like effector c	HGNC:24229	3p25.3	1.77547	0.078167	1.10698
TRPA1	transient receptor potential cation channel subfamily A member 1	HGNC:497	8q21.11	1.76568	0.0782894	1.1063
DNM1	dynamin 1	HGNC:2972	9q34.11	1.76545	0.078583	1.10467
DPY19L4	dpy-19 like 4	HGNC:27829	8q22.1	1.7635	0.0786074	1.10454
TNFSF14	TNF superfamily member 14	HGNC:11930	19p13.3	1.75916	0.0786564	1.10427
CALHM2	calcium homeostasis modulator family member 2	HGNC:23493	10q24.33	1.74708	0.0787787	1.10359
CORO1C	coronin 1C	HGNC:2254	12q24.11	1.7463	0.0793659	1.10037
ATP8B1	ATPase phospholipid transporting 8B1	HGNC:3706	18q21.31	1.74607	0.0793659	1.10037
KDM4C	lysine demethylase 4C	HGNC:17071	9p24.1	1.74535	0.0793659	1.10037
LHX2	LIM homeobox 2	HGNC:6594	9q33.3	1.74319	0.0793659	1.10037
JCAD	junctional cadherin 5 associated	HGNC:29283	10p11.23	1.73745	0.0793903	1.10023
MSL1	MSL complex subunit 1	HGNC:27905	17q21.1	1.73685	0.0796105	1.09903
ANHX	anomalous homeobox	HGNC:40024	12q24.33	1.7354	0.0796839	1.09863
SLC12A9	solute carrier family 12 member 9	HGNC:17435	7q22.1	1.73461	0.0797328	1.09836
ACBD6	acyl-CoA binding domain containing 6	HGNC:23339	1q25.2-q25.3	1.73037	0.0798552	1.0977
FBXO11	F-box protein 11	HGNC:13590	2p16.3	1.72995	0.080002	1.0969
TTL	tubulin tyrosine ligase	HGNC:21586	2q14.1	1.72992	0.080002	1.0969
SOX30	SRY-box transcription factor 30	HGNC:30635	5q33.3	1.72541	0.080002	1.0969
MLX	MAX dimerization protein MLX	HGNC:11645	17q21.2	1.72021	0.0801243	1.09624
OPTC	opticin	HGNC:8158	1q32.1	1.71759	0.0802955	1.09531
CLK4	CDC like kinase 4	HGNC:13659	5q35.3	1.71498	0.0803445	1.09504
RNF138	ring finger protein 138	HGNC:17765	18q12.1	1.71316	0.0804179	1.09465
POU5F2	POU domain class 5, transcription factor 2	HGNC:26367	5q15	1.7125	0.0804668	1.09438
RNF130	ring finger protein 130	HGNC:18280	5q35.3	1.70958	0.0804668	1.09438
DIS3L	DIS3 like exosome 3'-5' exoribonuclease	HGNC:28698	15q22.31	1.7067	0.0805402	1.09399
FADS6	fatty acid desaturase 6	HGNC:30459	17q25.1	1.70276	0.0806136	1.09359
SGCE	sarcoglycan epsilon	HGNC:10808	7q21.3	1.70166	0.0807849	1.09267
OR51E2	olfactory receptor family 51 subfamily E member 2	HGNC:15195	11p15.4	1.70117	0.0808338	1.09241
MAPRE2	microtubule associated protein RP/EB family member 2	HGNC:6891	18q12.1-q12.2	1.69897	0.0808338	1.09241
B3GNT3	UDP-GlcNAc:betaGal beta-1,3-N-acetylglucosaminyltransferase 3	HGNC:13528	19p13.11	1.69762	0.0809072	1.09201
POC1A	POC1 centriolar protein A	HGNC:24488	3p21.2	1.69528	0.0809072	1.09201
PPIL2	peptidylprolyl isomerase like 2	HGNC:9261	22q11.21	1.69428	0.0811029	1.09096
GEMIN8	gem nuclear organelle associated protein 8	HGNC:26044	Xp22.2	1.69401	0.0811518	1.0907
KY	kyphoscoliosis peptidase	HGNC:26576	3q22.2	1.69373	0.0811763	1.09057
AMELX	amelogenin X-linked	HGNC:461	Xp22.2	1.68945	0.0811763	1.09057
OPRM1	opioid receptor mu 1	HGNC:8156	6q25.2	1.6884	0.0813231	1.08979
OLFM3	olfactomedin 3	HGNC:17990	1p21.1	1.68591	0.0813476	1.08966
SIGLECL1	SIGLEC family like 1	HGNC:26856	19q13.41	1.68421	0.081421	1.08926
NDUFAF7	NADH:ubiquinone oxidoreductase complex assembly factor 7	HGNC:28816	2p22.2	1.68402	0.0815922	1.08835
MUC17	mucin 17, cell surface associated	HGNC:16800	7q22.1	1.68363	0.0815922	1.08835
OXA1L	OXA1L mitochondrial inner membrane protein	HGNC:8526	14q11.2	1.68336	0.0816167	1.08822
NHS	NHS actin remodeling regulator	HGNC:7820	Xp22.2-p22.13	1.6766	0.0816167	1.08822
ADAT1	adenosine deaminase tRNA specific 1	HGNC:228	16q23.1	1.67545	0.0818124	1.08718
GRK7	G protein-coupled receptor kinase 7	HGNC:17031	3q23	1.67196	0.0819347	1.08653
MREG	melanoregulin	HGNC:25478	2q35	1.6707	0.0820571	1.08588
ZNF366	zinc finger protein 366	HGNC:18316	5q13.1	1.6648	0.0821549	1.08537
RSU1	Ras suppressor protein 1	HGNC:10464	10p13	1.66434	0.0823262	1.08446
ARID4B	AT-rich interaction domain 4B	HGNC:15550	1q42.3	1.66267	0.0823262	1.08446
GJD4	gap junction protein delta 4	HGNC:23296	10p11.21	1.66139	0.0823751	1.0842
PTGDR	prostaglandin D2 receptor	HGNC:9591	14q22.1	1.6603	0.0823751	1.0842
ISL2	ISL LIM homeobox 2	HGNC:18524	15q24.3	1.65462	0.0823751	1.0842
MS4A6A	membrane spanning 4-domains A6A	HGNC:13375	11q12.2	1.6545	0.0826198	1.08292
EIF2AK4	eukaryotic translation initiation factor 2 alpha kinase 4	HGNC:19687	15q15.1	1.64872	0.0826198	1.08292
TBX4	T-box transcription factor 4	HGNC:11603	17q23.2	1.64328	0.0829133	1.08138
SCN4A	sodium voltage-gated channel alpha subunit 4	HGNC:10591	17q23.3	1.64314	0.0831091	1.08035
CERS4	ceramide synthase 4	HGNC:23747	19p13.2	1.64269	0.0831091	1.08035
TP53RK	TP53 regulating kinase	HGNC:16197	20q13.12	1.63872	0.0831091	1.08035
MRGPRD	MAS related GPR family member D	HGNC:29626	11q13.3	1.63707	0.0832314	1.07971
SLC25A20	solute carrier family 25 member 20	HGNC:1421	3p21.31	1.63331	0.0832803	1.07946
LZTS1	leucine zipper tumor suppressor 1	HGNC:13861	8p21.3	1.62977	0.0834271	1.07869
L1TD1	LINE1 type transposase domain containing 1	HGNC:25595	1p31.3	1.62973	0.083476	1.07844
ARHGAP18	Rho GTPase activating protein 18	HGNC:21035	6q22.33	1.62841	0.083476	1.07844
GALNT8	polypeptide N-acetylgalactosaminyltransferase 8	HGNC:4130	12p13.32	1.62051	0.083525	1.07818
NOXRED1	NADP dependent oxidoreductase domain containing 1	HGNC:20487	14q24.3	1.61724	0.0839654	1.0759
KRT26	keratin 26	HGNC:30840	17q21.2	1.60596	0.0840877	1.07527
USP50	ubiquitin specific peptidase 50	HGNC:20079	15q21.1	1.6029	0.0844547	1.07338
ARHGAP25	Rho GTPase activating protein 25	HGNC:28951	2p13.3	1.60197	0.0846259	1.0725
EPC1	enhancer of polycomb homolog 1	HGNC:19876	10p11.22	1.60129	0.0846504	1.07237
INTS1	integrator complex subunit 1	HGNC:24555	7p22.3	1.60083	0.0846504	1.07237
CHEK2	checkpoint kinase 2	HGNC:16627	22q12.1	1.59881	0.0846749	1.07225
H1-3	H1.3 linker histone, cluster member	HGNC:4717	6p22.2	1.5966	0.0847483	1.07187
SEPTIN2	septin 2	HGNC:7729	2q37.3	1.59465	0.0848216	1.07149
CAPN7	calpain 7	HGNC:1484	3p25.1	1.59318	0.0849195	1.07099
LRRC45	leucine rich repeat containing 45	HGNC:28302	17q25.3	1.59113	0.0849684	1.07074
KRTAP4-3	keratin associated protein 4-3	HGNC:18908	17q21.2	1.59092	0.0849929	1.07062
NDNF	neuron derived neurotrophic factor	HGNC:26256	4q27	1.58985	0.0849929	1.07062
H1-0	H1.0 linker histone	HGNC:4714	22q13.1	1.58525	0.0850418	1.07037
CPLX2	complexin 2	HGNC:2310	5q35.2	1.58091	0.0851397	1.06987
CACNA2D3	calcium voltage-gated channel auxiliary subunit alpha2delta 3	HGNC:15460	3p21.1-p14.3	1.57943	0.0853599	1.06875
VSTM4	V-set and transmembrane domain containing 4	HGNC:26470	10q11.23	1.57825	0.0854088	1.0685
SPTBN4	spectrin beta, non-erythrocytic 4	HGNC:14896	19q13.2	1.57602	0.0854088	1.0685
AGBL3	ATP/GTP binding protein like 3	HGNC:27981	7q33	1.5738	0.0854822	1.06812
NOSIP	nitric oxide synthase interacting protein	HGNC:17946	19q13.33	1.57	0.085629	1.06738
USP44	ubiquitin specific peptidase 44	HGNC:20064	12q22	1.57	0.0856779	1.06713
DNAJC27	DnaJ heat shock protein family (Hsp40) member C27	HGNC:30290	2p23.3	1.56645	0.0856779	1.06713
ROM1	retinal outer segment membrane protein 1	HGNC:10254	11q12.3	1.56596	0.0858737	1.06614
SLC9A7	solute carrier family 9 member A7	HGNC:17123	Xp11.3	1.56562	0.0858981	1.06602
CCR8	C-C motif chemokine receptor 8	HGNC:1609	3p22.1	1.56241	0.0859226	1.06589
ASPM	assembly factor for spindle microtubules	HGNC:19048	1q31.3	1.55792	0.0861917	1.06453
TNFSF8	TNF superfamily member 8	HGNC:11938	9q32-q33.1	1.55506	0.0864364	1.0633
KRT77	keratin 77	HGNC:20411	12q13.13	1.55284	0.0864853	1.06306
GALK2	galactokinase 2	HGNC:4119	15q21.1-q21.2	1.55201	0.0866321	1.06232
CFH	complement factor H	HGNC:4883	1q31.3	1.55096	0.0866566	1.0622
CEP85	centrosomal protein 85	HGNC:25309	1p36.11	1.5508	0.086681	1.06208
TSPAN13	tetraspanin 13	HGNC:21643	7p21.1	1.54678	0.086681	1.06208
CRYL1	crystallin lambda 1	HGNC:18246	13q12.11	1.54043	0.0869746	1.06061
SNAP91	synaptosome associated protein 91	HGNC:14986	6q14.2	1.53914	0.0871214	1.05988
UCK1	uridine-cytidine kinase 1	HGNC:14859	9q34.13	1.53748	0.0871459	1.05975
CCDC149	coiled-coil domain containing 149	HGNC:25405	4p15.2	1.53544	0.0872437	1.05927
ADAMTS13	ADAM metallopeptidase with thrombospondin type 1 motif 13	HGNC:1366	9q34.2	1.53489	0.0873416	1.05878
ELANE	elastase, neutrophil expressed	HGNC:3309	19p13.3	1.53348	0.0873661	1.05866
ADAMTS9	ADAM metallopeptidase with thrombospondin type 1 motif 9	HGNC:13202	3p14.1	1.53328	0.087415	1.05841
FUCA1	alpha-L-fucosidase 1	HGNC:4006	1p36.11	1.52943	0.0874394	1.05829
HELQ	helicase, POLQ like	HGNC:18536	4q21.23	1.52827	0.0875373	1.05781
RAB11FIP4	RAB11 family interacting protein 4	HGNC:30267	17q11.2	1.52818	0.0876596	1.0572
YTHDF1	YTH N6-methyladenosine RNA binding protein 1	HGNC:15867	20q13.33	1.52619	0.0876596	1.0572
BEX3	brain expressed X-linked 3	HGNC:13388	Xq22.2	1.52468	0.0877086	1.05696
CRTC1	CREB regulated transcription coactivator 1	HGNC:16062	19p13.11	1.52081	0.087733	1.05684
HABP4	hyaluronan binding protein 4	HGNC:17062	9q22.32	1.5186	0.0880511	1.05527
TG	thyroglobulin	HGNC:11764	8q24.22	1.51836	0.0881	1.05502
BTBD6	BTB domain containing 6	HGNC:19897	14q32.33	1.51576	0.0881489	1.05478
IKBKB	inhibitor of nuclear factor kappa B kinase subunit beta	HGNC:5960	8p11.21	1.51521	0.0883202	1.05394
MAPKAPK3	MAPK activated protein kinase 3	HGNC:6888	3p21.2	1.51441	0.0883691	1.0537
NACA	nascent polypeptide associated complex subunit alpha	HGNC:7629	12q23-q24.1	1.51433	0.0883936	1.05358
MORC4	MORC family CW-type zinc finger 4	HGNC:23485	Xq22.3	1.51201	0.0883936	1.05358
MBNL1	muscleblind like splicing regulator 1	HGNC:6923	3q25.1-q25.2	1.51187	0.0885159	1.05298
RAB24	RAB24, member RAS oncogene family	HGNC:9765	5q35.3	1.50625	0.0885404	1.05286
C21orf62	chromosome 21 open reading frame 62	HGNC:1305	21q22.11	1.50561	0.088834	1.05142
GPR101	G protein-coupled receptor 101	HGNC:14963	Xq26.3	1.50542	0.0889074	1.05106
CFAP53	cilia and flagella associated protein 53	HGNC:26530	18q21.1	1.50352	0.0889318	1.05094
NPY2R	neuropeptide Y receptor Y2	HGNC:7957	4q32.1	1.50031	0.0890542	1.05035
PLA2G1B	phospholipase A2 group IB	HGNC:9030	12q24.31	1.50027	0.0892499	1.04939
CCNG1	cyclin G1	HGNC:1592	5q34	1.49832	0.0892499	1.04939
SNCAIP	synuclein alpha interacting protein	HGNC:11139	5q23.2	1.49752	0.0893233	1.04904
TCTA	T cell leukemia translocation altered	HGNC:11692	3p21.31	1.49677	0.0893967	1.04868
MACROD2	mono-ADP ribosylhydrolase 2	HGNC:16126	20p12.1	1.48748	0.0894456	1.04844
TRPM1	transient receptor potential cation channel subfamily M member 1	HGNC:7146	15q13.3	1.48701	0.0897881	1.04678
ACOT13	acyl-CoA thioesterase 13	HGNC:20999	6p22.3	1.48459	0.0897881	1.04678
BCAR3	BCAR3 adaptor protein, NSP family member	HGNC:973	1p22.1	1.4815	0.0899839	1.04584
RNASE7	ribonuclease A family member 7	HGNC:19278	14q11.2	1.47704	0.0901062	1.04525
COL25A1	collagen type XXV alpha 1 chain	HGNC:18603	4q25	1.46739	0.0902285	1.04466
FAP	fibroblast activation protein alpha	HGNC:3590	2q24.2	1.46298	0.0905221	1.04325
GALNT8	polypeptide N-acetylgalactosaminyltransferase 8	HGNC:4130	12p13.32	1.46043	0.0906444	1.04266
ERBB4	erb-b2 receptor tyrosine kinase 4	HGNC:3432	2q34	1.45843	0.0908646	1.04161
BBS2	Bardet-Biedl syndrome 2	HGNC:967	16q13	1.45496	0.0910359	1.04079
DLG4	discs large MAGUK scaffold protein 4	HGNC:2903	17p13.1	1.45214	0.0911582	1.0402
LLGL1	LLGL scribble cell polarity complex component 1	HGNC:6628	17p11.2	1.4504	0.0912316	1.03985
PRR12	proline rich 12	HGNC:29217	19q13.33	1.4501	0.091305	1.03951
SULT4A1	sulfotransferase family 4A member 1	HGNC:14903	22q13.31	1.44974	0.091305	1.03951
THAP6	THAP domain containing 6	HGNC:23189	4q21.1	1.4492	0.091305	1.03951
PHKA2	phosphorylase kinase regulatory subunit alpha 2	HGNC:8926	Xp22.13	1.44774	0.091305	1.03951
SEC14L1	SEC14 like lipid binding 1	HGNC:10698	17q25.2-q25.3	1.4459	0.0914273	1.03892
CACNG2	calcium voltage-gated channel auxiliary subunit gamma 2	HGNC:1406	22q12.3	1.44397	0.0915007	1.03858
N4BP2L2	NEDD4 binding protein 2 like 2	HGNC:26916	13q13.1	1.44242	0.0915741	1.03823
KHNYN	KH and NYN domain containing	HGNC:20166	14q12	1.44232	0.0916964	1.03765
ADAM28	ADAM metallopeptidase domain 28	HGNC:206	8p21.2	1.43797	0.0916964	1.03765
INPP4B	inositol polyphosphate-4-phosphatase type II B	HGNC:6075	4q31.21	1.4201	0.0918432	1.03695
BLZF1	basic leucine zipper nuclear factor 1	HGNC:1065	1q24.2	1.41982	0.0924793	1.03396
KCNU1	potassium calcium-activated channel subfamily U member 1	HGNC:18867	8p11.23	1.4131	0.0924793	1.03396
KLHL20	kelch like family member 20	HGNC:25056	1q25.1	1.41296	0.0928708	1.03212
TSPO2	translocator protein 2	HGNC:21256	6p21.1	1.4124	0.0928708	1.03212
NGB	neuroglobin	HGNC:14077	14q24.3	1.41152	0.0929442	1.03178
BRI3BP	BRI3 binding protein	HGNC:14251	12q24.31	1.41132	0.0930665	1.03121
RGS5	regulator of G protein signaling 5	HGNC:10001	1q23.3	1.40993	0.0930665	1.03121
GRK5	G protein-coupled receptor kinase 5	HGNC:4544	10q26.11	1.40897	0.0931154	1.03098
GRIK1	glutamate ionotropic receptor kainate type subunit 1	HGNC:4579	21q21.3	1.4077	0.0931154	1.03098
B3GALNT2	beta-1,3-N-acetylgalactosaminyltransferase 2	HGNC:28596	1q42.3	1.40704	0.0931888	1.03064
RNF135	ring finger protein 135	HGNC:21158	17q11.2	1.40112	0.0932133	1.03052
E2F5	E2F transcription factor 5	HGNC:3119	8q21.2	1.39899	0.0936292	1.02859
RASGEF1B	RasGEF domain family member 1B	HGNC:24881	4q21.21	1.39573	0.0937515	1.02802
MTF2	metal response element binding transcription factor 2	HGNC:29535	1p22.1	1.39313	0.0938739	1.02746
IFIH1	interferon induced with helicase C domain 1	HGNC:18873	2q24.2	1.39075	0.0939962	1.02689
CRYBB3	crystallin beta B3	HGNC:2400	22q11.23	1.38947	0.0940696	1.02655
ERICH3	glutamate rich 3	HGNC:25346	1p31.1	1.38787	0.0941185	1.02632
ENO4	enolase 4	HGNC:31670	10q25.3	1.38746	0.0942408	1.02576
B4GALT2	beta-1,4-galactosyltransferase 2	HGNC:925	1p34.1	1.37838	0.0942408	1.02576
PPP1R13L	protein phosphatase 1 regulatory subunit 13 like	HGNC:18838	19q13.32	1.37808	0.0946812	1.02374
CDH8	cadherin 8	HGNC:1767	16q21	1.37513	0.0947057	1.02362
SIAE	sialic acid acetylesterase	HGNC:18187	11q24.2	1.37505	0.094828	1.02306
TSPAN12	tetraspanin 12	HGNC:21641	7q31.31	1.3728	0.094828	1.02306
BICC1	BicC family RNA binding protein 1	HGNC:19351	10q21.1	1.37179	0.0949259	1.02262
TTLL9	tubulin tyrosine ligase like 9	HGNC:16118	20q11	1.37081	0.0949503	1.0225
SLC4A7	solute carrier family 4 member 7	HGNC:11033	3p24.1	1.37079	0.0949748	1.02239
BCORL1	BCL6 corepressor like 1	HGNC:25657	Xq26.1	1.36743	0.0949748	1.02239
CNTN5	contactin 5	HGNC:2175	11q22.1	1.36697	0.095195	1.02139
CFAP92	cilia and flagella associated protein 92 (putative)	HGNC:29231	3q21.3	1.36209	0.095195	1.02139
SLC40A1	solute carrier family 40 member 1	HGNC:10909	2q32.2	1.36112	0.0954641	1.02016
ALOX15	arachidonate 15-lipoxygenase	HGNC:433	17p13.2	1.35542	0.0955375	1.01983
MYRFL	myelin regulatory factor like	HGNC:26316	12q15	1.3519	0.0958066	1.0186
ITIH6	inter-alpha-trypsin inhibitor heavy chain family member 6	HGNC:28907	Xp11.22	1.35047	0.0959045	1.01816
PRG2	proteoglycan 2, pro eosinophil major basic protein	HGNC:9362	11q12.1	1.34922	0.0960023	1.01772
SLC47A1	solute carrier family 47 member 1	HGNC:25588	17p11.2	1.34792	0.0960023	1.01772
CBLL1	Cbl proto-oncogene like 1	HGNC:21225	7q22.3	1.3477	0.0960757	1.01739
DISP3	dispatched RND transporter family member 3	HGNC:29251	1p36.22	1.34475	0.0961247	1.01717
TEK	TEK receptor tyrosine kinase	HGNC:11724	9p21.2	1.3405	0.0961981	1.01683
MAGEC2	MAGE family member C2	HGNC:13574	Xq27.2	1.33989	0.0963693	1.01606
THAP4	THAP domain containing 4	HGNC:23187	2q37.3	1.33478	0.0963938	1.01595
ADPRM	ADP-ribose/CDP-alcohol diphosphatase, manganese dependent	HGNC:30925	17p13.1	1.33366	0.0965406	1.01529
ITSN1	intersectin 1	HGNC:6183	21q22.11	1.333	0.0965651	1.01518
LRRC1	leucine rich repeat containing 1	HGNC:14307	6p12.1	1.33214	0.0965651	1.01518
C5	complement C5	HGNC:1331	9q33.2	1.33033	0.0965651	1.01518
TM4SF4	transmembrane 4 L six family member 4	HGNC:11856	3q25.1	1.33008	0.0966629	1.01474
RIPK1	receptor interacting serine/threonine kinase 1	HGNC:10019	6p25.2	1.32821	0.0966629	1.01474
CACFD1	calcium channel flower domain containing 1	HGNC:1365	9q34.2	1.32731	0.0968097	1.01408
KCNMB3	potassium calcium-activated channel subfamily M regulatory beta subunit 3	HGNC:6287	3q26.32	1.32583	0.0968831	1.01375
SLC25A52	solute carrier family 25 member 52	HGNC:23324	18q12.1	1.3252	0.0971033	1.01277
WNK2	WNK lysine deficient protein kinase 2	HGNC:14542	9q22.31	1.32342	0.0971033	1.01277
FHL5	four and a half LIM domains 5	HGNC:17371	6q16.1	1.32241	0.0972012	1.01233
MAPKAPK5	MAPK activated protein kinase 5	HGNC:6889	12q24.12-q24.13	1.31965	0.0972256	1.01222
SUMF2	sulfatase modifying factor 2	HGNC:20415	7p11.2	1.30652	0.0974213	1.01135
CDCA7	cell division cycle associated 7	HGNC:14628	2q31.1	1.30618	0.0981308	1.00819
HLA-DQA2	major histocompatibility complex, class II, DQ alpha 2	HGNC:4943	6p21.32	1.30323	0.0981308	1.00819
TMEM182	transmembrane protein 182	HGNC:26391	2q12.1	1.30064	0.0983021	1.00744
NAPB	NSF attachment protein beta	HGNC:15751	20p11.21	1.29965	0.0985223	1.00647
MCMDC2	minichromosome maintenance domain containing 2	HGNC:26368	8q13.1	1.29857	0.0986201	1.00603
SEPTIN5	septin 5	HGNC:9164	22q11.21	1.29764	0.0986691	1.00582
PUS7L	pseudouridine synthase 7 like	HGNC:25276	12q12	1.29538	0.0986935	1.00571
HSPA13	heat shock protein family A (Hsp70) member 13	HGNC:11375	21q11.2	1.29477	0.0988893	1.00485
KRT77	keratin 77	HGNC:20411	12q13.13	1.2928	0.0989137	1.00474
MVK	mevalonate kinase	HGNC:7530	12q24.11	1.29188	0.0989871	1.00442
BCL9	BCL9 transcription coactivator	HGNC:1008	1q21.2	1.29081	0.0989871	1.00442
PIK3CD	phosphatidylinositol-4,5-bisphosphate 3-kinase catalytic subunit delta	HGNC:8977	1p36.22	1.28639	0.0990116	1.00431
TSEN2	tRNA splicing endonuclease subunit 2	HGNC:28422	3p25.2	1.28573	0.0993541	1.00281
ZSWIM1	zinc finger SWIM-type containing 1	HGNC:16155	20q13.12	1.28474	0.099403	1.0026
MICU1	mitochondrial calcium uptake 1	HGNC:1530	10q22.1	1.28224	0.0994275	1.00249
OMD	osteomodulin	HGNC:8134	9q22.31	1.27755	0.0995254	1.00207
JAML	junction adhesion molecule like	HGNC:19084	11q23.3	1.27451	0.0997945	1.00089
TPSG1	tryptase gamma 1	HGNC:14134	16p13.3	1.27354	0.0999168	1.00036
TFF3	trefoil factor 3	HGNC:11757	21q22.3		0.0999413	1.00026
